# Supplementary material for: Identification of trunk mutations in gastric carcinoma: a case study
Source: BMC Med Genomics. 2017 Jul 17;10:49. doi: 10.1186/s12920-017-0285-y (PMC5520061; doi:10.1186/s12920-017-0285-y)
Supplement: Supplementary file 5 — Function annotation tables of 160 mutated genes, including Interpro, Gene Ontology (GO), KEGG pathway, Online Mendelian Inheritance in Man (OMIM) according to the DAVID Bioinformatics Resources. (XLSX 57 kb) [file 12920_2017_285_MOESM5_ESM.xlsx]

## Sheet: function table
ID	Gene Name	INTERPRO	GOTERM_BP_DIRECT	GOTERM_CC_DIRECT	GOTERM_MF_DIRECT	KEGG_PATHWAY	OMIM_DISEASE
ADAMTS1	ADAM metallopeptidase with thrombospondin type 1 motif 1(ADAMTS1)	IPR000884:Thrombospondin, type 1 repeat,IPR001590:Peptidase M12B, ADAM/reprolysin,IPR002870:Peptidase M12B, propeptide,IPR006586:ADAM, cysteine-rich,IPR010294:ADAM-TS Spacer 1,IPR013273:Peptidase M12B, ADAM-TS,IPR013274:Peptidase M12B, ADAM-TS1,IPR024079:Metallopeptidase, catalytic domain,	GO:0001542~ovulation from ovarian follicle,GO:0001822~kidney development,GO:0006508~proteolysis,GO:0007229~integrin-mediated signaling pathway,GO:0008285~negative regulation of cell proliferation,GO:0060347~heart trabecula formation,	GO:0005578~proteinaceous extracellular matrix,GO:0005604~basement membrane,GO:0005737~cytoplasm,GO:0016021~integral component of membrane,GO:0031410~cytoplasmic vesicle,	GO:0004222~metalloendopeptidase activity,GO:0008201~heparin binding,GO:0008237~metallopeptidase activity,GO:0008270~zinc ion binding,
ARV1	ARV1 homolog, fatty acid homeostasis modulator(ARV1)	IPR007290:Arv1 protein,	GO:0006665~sphingolipid metabolic process,GO:0006695~cholesterol biosynthetic process,GO:0008206~bile acid metabolic process,GO:0016125~sterol metabolic process,GO:0030301~cholesterol transport,GO:0032366~intracellular sterol transport,GO:0090181~regulation of cholesterol metabolic process,GO:0097036~regulation of plasma membrane sterol distribution,	GO:0005789~endoplasmic reticulum membrane,GO:0005794~Golgi apparatus,GO:0016021~integral component of membrane,GO:0032541~cortical endoplasmic reticulum,	GO:0015248~sterol transporter activity,
ABCF1	ATP binding cassette subfamily F member 1(ABCF1)	IPR003439:ABC transporter-like,IPR003593:AAA+ ATPase domain,IPR017871:ABC transporter, conserved site,IPR027417:P-loop containing nucleoside triphosphate hydrolase,	GO:0006412~translation,GO:0006413~translational initiation,GO:0006954~inflammatory response,GO:0045727~positive regulation of translation,GO:0055085~transmembrane transport,	GO:0005635~nuclear envelope,GO:0005654~nucleoplasm,GO:0005737~cytoplasm,GO:0005829~cytosol,GO:0005840~ribosome,GO:0016020~membrane,GO:0042788~polysomal ribosome,	GO:0005515~protein binding,GO:0005524~ATP binding,GO:0008135~translation factor activity, RNA binding,GO:0008494~translation activator activity,GO:0016887~ATPase activity,GO:0043022~ribosome binding,GO:0044822~poly(A) RNA binding,
ATP13A3	ATPase 13A3(ATP13A3)	IPR001757:Cation-transporting P-type ATPase,IPR004014:Cation-transporting P-type ATPase, N-terminal,IPR006068:Cation-transporting P-type ATPase, C-terminal,IPR006544:Cation-transporting P-type ATPase, subfamily V,IPR008250:P-type ATPase, A domain,IPR018303:P-type ATPase, phosphorylation site,IPR023214:HAD-like domain,IPR023299:P-type ATPase, cytoplasmic domain N,	GO:0006812~cation transport,GO:0006874~cellular calcium ion homeostasis,GO:0098655~cation transmembrane transport,	GO:0005887~integral component of plasma membrane,GO:0016020~membrane,GO:0016021~integral component of membrane,GO:0043231~intracellular membrane-bounded organelle,	GO:0005524~ATP binding,GO:0016887~ATPase activity,GO:0019829~cation-transporting ATPase activity,GO:0046872~metal ion binding,
ATP10A	ATPase phospholipid transporting 10A (putative)(ATP10A)	IPR001757:Cation-transporting P-type ATPase,IPR006539:Phospholipid-transporting P-type ATPase, subfamily IV,IPR008250:P-type ATPase, A domain,IPR018303:P-type ATPase, phosphorylation site,IPR023214:HAD-like domain,IPR023299:P-type ATPase, cytoplasmic domain N,	GO:0008360~regulation of cell shape,GO:0034220~ion transmembrane transport,GO:0045332~phospholipid translocation,	GO:0005783~endoplasmic reticulum,GO:0005789~endoplasmic reticulum membrane,GO:0005886~plasma membrane,GO:0016021~integral component of membrane,	GO:0000287~magnesium ion binding,GO:0004012~phospholipid-translocating ATPase activity,GO:0005515~protein binding,GO:0005524~ATP binding,
ATP10B	ATPase phospholipid transporting 10B (putative)(ATP10B)	IPR001757:Cation-transporting P-type ATPase,IPR006539:Phospholipid-transporting P-type ATPase, subfamily IV,IPR008250:P-type ATPase, A domain,IPR018303:P-type ATPase, phosphorylation site,IPR023214:HAD-like domain,IPR023299:P-type ATPase, cytoplasmic domain N,	GO:0045332~phospholipid translocation,	GO:0005783~endoplasmic reticulum,GO:0005789~endoplasmic reticulum membrane,GO:0005886~plasma membrane,GO:0016021~integral component of membrane,GO:0030659~cytoplasmic vesicle membrane,	GO:0000287~magnesium ion binding,GO:0004012~phospholipid-translocating ATPase activity,GO:0005515~protein binding,GO:0005524~ATP binding,
ATR	ATR serine/threonine kinase(ATR)	IPR000403:Phosphatidylinositol 3-/4-kinase, catalytic domain,IPR003151:PIK-related kinase, FAT,IPR003152:PIK-related kinase, FATC,IPR011009:Protein kinase-like domain,IPR011989:Armadillo-like helical,IPR011990:Tetratricopeptide-like helical,IPR012993:UME,IPR014009:PIK-related kinase,IPR016024:Armadillo-type fold,IPR018936:Phosphatidylinositol 3/4-kinase, conserved site,IPR021133:HEAT, type 2,IPR0…	GO:0000077~DNA damage checkpoint,GO:0006260~DNA replication,GO:0006281~DNA repair,GO:0006974~cellular response to DNA damage stimulus,GO:0007049~cell cycle,GO:0007275~multicellular organism development,GO:0008156~negative regulation of DNA replication,GO:0018105~peptidyl-serine phosphorylation,GO:0032212~positive regulation of telomere maintenance via telomerase,GO:0034644~cellular response to UV…	GO:0000784~nuclear chromosome, telomeric region,GO:0005654~nucleoplasm,GO:0005694~chromosome,GO:0005794~Golgi apparatus,GO:0016605~PML body,	GO:0003677~DNA binding,GO:0004672~protein kinase activity,GO:0004674~protein serine/threonine kinase activity,GO:0005515~protein binding,GO:0005524~ATP binding,GO:0016301~kinase activity,GO:0032405~MutLalpha complex binding,GO:0032407~MutSalpha complex binding,	hsa03460:Fanconi anemia pathway,hsa04110:Cell cycle,hsa04115:p53 signaling pathway,hsa05166:HTLV-I infection,	210600~Seckel syndrome 1,614564~Cutaneous telangiectasia and cancer syndrome, familial,
CD244	CD244 molecule(CD244)	IPR007110:Immunoglobulin-like domain,IPR013783:Immunoglobulin-like fold,IPR024303:Natural killer cell receptor 2B4 immunoglobulin domain,IPR024304:Natural killer cell receptor 2B4,	GO:0001773~myeloid dendritic cell activation,GO:0002250~adaptive immune response,GO:0002323~natural killer cell activation involved in immune response,GO:0007165~signal transduction,GO:0032819~positive regulation of natural killer cell proliferation,GO:0045087~innate immune response,GO:0050900~leukocyte migration,GO:0060732~positive regulation of inositol phosphate biosynthetic process,GO:0071663…	GO:0005886~plasma membrane,GO:0009897~external side of plasma membrane,GO:0016021~integral component of membrane,	GO:0004872~receptor activity,GO:0005515~protein binding,GO:0042288~MHC class I protein binding,	hsa04650:Natural killer cell mediated cytotoxicity,	180300~Rheumatoid arthritis, susceptibility to,
CSMD1	CUB and Sushi multiple domains 1(CSMD1)	IPR000436:Sushi/SCR/CCP,IPR000859:CUB domain,	GO:0001964~startle response,GO:0042593~glucose homeostasis,	GO:0016021~integral component of membrane,
CSMD3	CUB and Sushi multiple domains 3(CSMD3)	IPR000436:Sushi/SCR/CCP,IPR000859:CUB domain,		GO:0005886~plasma membrane,GO:0016021~integral component of membrane,
DENND4C	DENN domain containing 4C(DENND4C)	IPR001194:DENN domain,IPR005112:dDENN domain,IPR005113:uDENN domain,IPR023341:MABP domain,	GO:0015031~protein transport,GO:0032869~cellular response to insulin stimulus,GO:0043547~positive regulation of GTPase activity,GO:0072659~protein localization to plasma membrane,	GO:0005829~cytosol,GO:0005886~plasma membrane,GO:0030659~cytoplasmic vesicle membrane,GO:0030904~retromer complex,GO:0032593~insulin-responsive compartment,	GO:0017112~Rab guanyl-nucleotide exchange factor activity,
HELB	DNA helicase B(HELB)	IPR027044:DNA helicase B,IPR027417:P-loop containing nucleoside triphosphate hydrolase,	GO:0000398~mRNA splicing, via spliceosome,GO:0006260~DNA replication,GO:0006269~DNA replication, synthesis of RNA primer,GO:0006281~DNA repair,GO:0006974~cellular response to DNA damage stimulus,GO:0032508~DNA duplex unwinding,GO:1903775~regulation of DNA double-strand break processing,GO:2000042~negative regulation of double-strand break repair via homologous recombination,	GO:0005634~nucleus,GO:0005658~alpha DNA polymerase:primase complex,GO:0005662~DNA replication factor A complex,GO:0005681~spliceosomal complex,GO:0005737~cytoplasm,GO:0035861~site of double-strand break,	GO:0004003~ATP-dependent DNA helicase activity,GO:0004004~ATP-dependent RNA helicase activity,GO:0005524~ATP binding,GO:0017116~single-stranded DNA-dependent ATP-dependent DNA helicase activity,GO:0043141~ATP-dependent 5'-3' DNA helicase activity,GO:0044822~poly(A) RNA binding,
DNAJC12	DnaJ heat shock protein family (Hsp40) member C12(DNAJC12)	IPR001623:DnaJ domain,
DNAJC6	DnaJ heat shock protein family (Hsp40) member C6(DNAJC6)	IPR000008:C2 calcium-dependent membrane targeting,IPR001623:DnaJ domain,IPR014020:Tensin phosphatase, C2 domain,	GO:0006898~receptor-mediated endocytosis,GO:0035335~peptidyl-tyrosine dephosphorylation,GO:0072318~clathrin coat disassembly,GO:2000369~regulation of clathrin-mediated endocytosis,	GO:0005829~cytosol,GO:0014069~postsynaptic density,GO:0031982~vesicle,GO:0045202~synapse,	GO:0004725~protein tyrosine phosphatase activity,GO:0017124~SH3 domain binding,	hsa04144:Endocytosis,	615528~Parkinson disease 19, juvenile-onset,
ERC2	ELKS/RAB6-interacting/CAST family member 2(ERC2)	IPR019323:CAZ complex, RIM-binding protein,		GO:0005737~cytoplasm,GO:0005856~cytoskeleton,GO:0030054~cell junction,GO:0030426~growth cone,GO:0042734~presynaptic membrane,GO:0048786~presynaptic active zone,	GO:0005515~protein binding,
ELOVL3	ELOVL fatty acid elongase 3(ELOVL3)	IPR002076:GNS1/SUR4 membrane protein,	GO:0006636~unsaturated fatty acid biosynthetic process,GO:0019367~fatty acid elongation, saturated fatty acid,GO:0030148~sphingolipid biosynthetic process,GO:0034625~fatty acid elongation, monounsaturated fatty acid,GO:0034626~fatty acid elongation, polyunsaturated fatty acid,GO:0035338~long-chain fatty-acyl-CoA biosynthetic process,GO:0036109~alpha-linolenic acid metabolic process,GO:0042761~ver…	GO:0005783~endoplasmic reticulum,GO:0005789~endoplasmic reticulum membrane,GO:0030176~integral component of endoplasmic reticulum membrane,	GO:0005515~protein binding,GO:0009922~fatty acid elongase activity,GO:0102336~3-oxo-arachidoyl-CoA synthase activity,GO:0102337~3-oxo-cerotoyl-CoA synthase activity,GO:0102338~3-oxo-lignoceronyl-CoA synthase activity,	hsa00062:Fatty acid elongation,
FAT4	FAT atypical cadherin 4(FAT4)	IPR000152:EGF-type aspartate/asparagine hydroxylation site,IPR000742:Epidermal growth factor-like domain,IPR001791:Laminin G domain,IPR001881:EGF-like calcium-binding,IPR002126:Cadherin,IPR009030:Insulin-like growth factor binding protein, N-terminal,IPR013032:EGF-like, conserved site,IPR013320:Concanavalin A-like lectin/glucanase, subgroup,IPR015919:Cadherin-like,IPR018097:EGF-like calcium-bindi…	GO:0001658~branching involved in ureteric bud morphogenesis,GO:0003007~heart morphogenesis,GO:0007009~plasma membrane organization,GO:0007156~homophilic cell adhesion via plasma membrane adhesion molecules,GO:0007157~heterophilic cell-cell adhesion via plasma membrane cell adhesion molecules,GO:0007219~Notch signaling pathway,GO:0008543~fibroblast growth factor receptor signaling pathway,GO:00219…	GO:0005622~intracellular,GO:0005886~plasma membrane,GO:0016020~membrane,GO:0016021~integral component of membrane,GO:0045177~apical part of cell,GO:0070062~extracellular exosome,	GO:0005509~calcium ion binding,GO:0005515~protein binding,		615546~Van Maldergem syndrome 2,616006~Hennekam lymphangiectasia-lymphedema syndrome 2,
ITK	IL2 inducible T-cell kinase(ITK)	IPR000719:Protein kinase, catalytic domain,IPR000980:SH2 domain,IPR001245:Serine-threonine/tyrosine-protein kinase catalytic domain,IPR001452:Src homology-3 domain,IPR001562:Zinc finger, Btk motif,IPR001849:Pleckstrin homology domain,IPR008266:Tyrosine-protein kinase, active site,IPR011009:Protein kinase-like domain,IPR011993:Pleckstrin homology-like domain,IPR017441:Protein kinase, ATP binding s…	GO:0001816~cytokine production,GO:0001865~NK T cell differentiation,GO:0002250~adaptive immune response,GO:0006968~cellular defense response,GO:0007165~signal transduction,GO:0007169~transmembrane receptor protein tyrosine kinase signaling pathway,GO:0007202~activation of phospholipase C activity,GO:0032609~interferon-gamma production,GO:0032633~interleukin-4 production,GO:0035556~intracellular s…	GO:0005622~intracellular,GO:0005829~cytosol,GO:0005911~cell-cell junction,GO:0031234~extrinsic component of cytoplasmic side of plasma membrane,	GO:0004715~non-membrane spanning protein tyrosine kinase activity,GO:0005102~receptor binding,GO:0005515~protein binding,GO:0005524~ATP binding,GO:0046872~metal ion binding,	hsa04062:Chemokine signaling pathway,hsa04660:T cell receptor signaling pathway,hsa04670:Leukocyte transendothelial migration,	613011~Lymphoproliferative syndrome 1,
KIAA0368	KIAA0368(KIAA0368)	IPR011989:Armadillo-like helical,IPR016024:Armadillo-type fold,IPR024372:Proteasome stabiliser ECM29,IPR026827:Proteasome component ECM29/Translational activator GCN1,	GO:0030433~ER-associated ubiquitin-dependent protein catabolic process,GO:0043248~proteasome assembly,	GO:0000502~proteasome complex,GO:0005634~nucleus,GO:0005769~early endosome,GO:0005770~late endosome,GO:0005771~multivesicular body,GO:0005783~endoplasmic reticulum,GO:0005793~endoplasmic reticulum-Golgi intermediate compartment,GO:0005802~trans-Golgi network,GO:0005813~centrosome,GO:0016020~membrane,GO:0016023~cytoplasmic, membrane-bounded vesicle,GO:0030134~ER to Golgi transport vesicle,GO:00301…	GO:0005515~protein binding,GO:0032947~protein complex scaffold,
KIAA0922	KIAA0922(KIAA0922)	IPR022113:Protein of unknown function DUF3651, TMEM131,	GO:0016055~Wnt signaling pathway,GO:0033088~negative regulation of immature T cell proliferation in thymus,GO:0090090~negative regulation of canonical Wnt signaling pathway,	GO:0005737~cytoplasm,GO:0005783~endoplasmic reticulum,GO:0005886~plasma membrane,GO:0016021~integral component of membrane,
KIAA1217	KIAA1217(KIAA1217)	IPR022782:Actin interacting protein 3, C-terminal,IPR026725:Sickle tail protein,	GO:0048706~embryonic skeletal system development,	GO:0005737~cytoplasm,
KIAA1324L	KIAA1324 like(KIAA1324L)	IPR009011:Mannose-6-phosphate receptor binding domain,IPR009030:Insulin-like growth factor binding protein, N-terminal,IPR011641:Tyrosine-protein kinase ephrin type A/B receptor-like,		GO:0016021~integral component of membrane,
LRP1B	LDL receptor related protein 1B(LRP1B)	IPR000033:LDLR class B repeat,IPR000152:EGF-type aspartate/asparagine hydroxylation site,IPR000742:Epidermal growth factor-like domain,IPR001881:EGF-like calcium-binding,IPR002172:Low-density lipoprotein (LDL) receptor class A repeat,IPR009030:Insulin-like growth factor binding protein, N-terminal,IPR011042:Six-bladed beta-propeller, TolB-like,IPR013032:EGF-like, conserved site,IPR018097:EGF-like…	GO:0006898~receptor-mediated endocytosis,GO:0015031~protein transport,	GO:0016021~integral component of membrane,GO:0043235~receptor complex,	GO:0005509~calcium ion binding,
MAS1L	MAS1 proto-oncogene like, G protein-coupled receptor(MAS1L)	IPR000276:G protein-coupled receptor, rhodopsin-like,IPR017452:GPCR, rhodopsin-like, 7TM,IPR026234:Mas-related G protein-coupled receptor family,	GO:0007186~G-protein coupled receptor signaling pathway,	GO:0005654~nucleoplasm,GO:0005737~cytoplasm,GO:0005886~plasma membrane,GO:0005887~integral component of plasma membrane,GO:0016021~integral component of membrane,	GO:0004930~G-protein coupled receptor activity,
NAGLU	N-acetyl-alpha-glucosaminidase(NAGLU)	IPR007781:Alpha-N-acetylglucosaminidase,IPR017853:Glycoside hydrolase, superfamily,IPR024240:Alpha-N-acetylglucosaminidase, N-terminal,IPR024732:Alpha-N-acetylglucosaminidase, C-terminal,IPR024733:Alpha-N-acetylglucosaminidase, tim-barrel domain,	GO:0006027~glycosaminoglycan catabolic process,GO:0007040~lysosome organization,GO:0007399~nervous system development,GO:0021680~cerebellar Purkinje cell layer development,GO:0042474~middle ear morphogenesis,GO:0045475~locomotor rhythm,GO:0046548~retinal rod cell development,GO:0060119~inner ear receptor cell development,	GO:0005764~lysosome,GO:0043202~lysosomal lumen,GO:0070062~extracellular exosome,	GO:0004561~alpha-N-acetylglucosaminidase activity,	hsa00531:Glycosaminoglycan degradation,hsa01100:Metabolic pathways,hsa04142:Lysosome,	252920~Mucopolysaccharidosis type IIIB (Sanfilippo B),616491~Charcot-Marie-Tooth disease, axonal, type 2V,
NIM1K	NIM1 serine/threonine protein kinase(NIM1K)	IPR000719:Protein kinase, catalytic domain,IPR008271:Serine/threonine-protein kinase, active site,IPR011009:Protein kinase-like domain,IPR017441:Protein kinase, ATP binding site,	GO:0006468~protein phosphorylation,GO:0035556~intracellular signal transduction,	GO:0005634~nucleus,GO:0005737~cytoplasm,GO:0016021~integral component of membrane,	GO:0000287~magnesium ion binding,GO:0004672~protein kinase activity,GO:0004674~protein serine/threonine kinase activity,GO:0005524~ATP binding,
NLRP14	NLR family pyrin domain containing 14(NLRP14)	IPR001611:Leucine-rich repeat,IPR004020:DAPIN domain,IPR007111:NACHT nucleoside triphosphatase,IPR011029:Death-like domain,IPR027417:P-loop containing nucleoside triphosphate hydrolase,	GO:0007275~multicellular organism development,GO:0007283~spermatogenesis,GO:0030154~cell differentiation,		GO:0005524~ATP binding,
NSFL1C	NSFL1 cofactor(NSFL1C)	IPR001012:UBX,IPR009060:UBA-like,IPR012989:SEP domain,	GO:0007030~Golgi organization,GO:0031468~nuclear envelope reassembly,GO:0043161~proteasome-mediated ubiquitin-dependent protein catabolic process,GO:0061025~membrane fusion,	GO:0005634~nucleus,GO:0005654~nucleoplasm,GO:0005694~chromosome,GO:0005737~cytoplasm,GO:0005795~Golgi stack,GO:0005829~cytosol,GO:0005886~plasma membrane,GO:0045111~intermediate filament cytoskeleton,GO:1990730~VCP-NSFL1C complex,	GO:0005515~protein binding,GO:0005543~phospholipid binding,GO:0043130~ubiquitin binding,GO:0051117~ATPase binding,	hsa04141:Protein processing in endoplasmic reticulum,
NUFIP2	NUFIP2, FMR1 interacting protein 2(NUFIP2)			GO:0005634~nucleus,GO:0005737~cytoplasm,GO:0010494~cytoplasmic stress granule,GO:0016020~membrane,GO:0042788~polysomal ribosome,	GO:0003723~RNA binding,GO:0005515~protein binding,GO:0044822~poly(A) RNA binding,
PIK3CD-AS1	PIK3CD antisense RNA 1(PIK3CD-AS1)
POM121L12	POM121 transmembrane nucleoporin like 12(POM121L12)		GO:0006405~RNA export from nucleus,GO:0006606~protein import into nucleus,	GO:0005643~nuclear pore,GO:0044613~nuclear pore central transport channel,GO:0044615~nuclear pore nuclear basket,	GO:0005487~nucleocytoplasmic transporter activity,GO:0008139~nuclear localization sequence binding,GO:0017056~structural constituent of nuclear pore,
RBM12	RNA binding motif protein 12(RBM12)	IPR000504:RNA recognition motif domain,IPR012677:Nucleotide-binding, alpha-beta plait,		GO:0005654~nucleoplasm,	GO:0000166~nucleotide binding,GO:0044822~poly(A) RNA binding,
RUNX1T1	RUNX1 translocation partner 1(RUNX1T1)	IPR002893:Zinc finger, MYND-type,IPR003894:TAFH/NHR1,IPR013289:Eight-Twenty-One,IPR013290:Myeloid transforming gene on chromosome 8 (MTG8),IPR014896:NHR2-like,	GO:0006091~generation of precursor metabolites and energy,GO:0006351~transcription, DNA-templated,GO:0045599~negative regulation of fat cell differentiation,GO:0045892~negative regulation of transcription, DNA-templated,	GO:0005654~nucleoplasm,GO:0005737~cytoplasm,GO:0005739~mitochondrion,GO:0016363~nuclear matrix,	GO:0003677~DNA binding,GO:0003700~transcription factor activity, sequence-specific DNA binding,GO:0003714~transcription corepressor activity,GO:0005515~protein binding,GO:0046872~metal ion binding,	hsa05200:Pathways in cancer,hsa05202:Transcriptional misregulation in cancer,hsa05221:Acute myeloid leukemia,
SETD1A	SET domain containing 1A(SETD1A)	IPR000504:RNA recognition motif domain,IPR001214:SET domain,IPR003616:Post-SET domain,IPR012677:Nucleotide-binding, alpha-beta plait,IPR024657:COMPASS complex Set1 subunit, N-SET domain,	GO:0006351~transcription, DNA-templated,GO:0006355~regulation of transcription, DNA-templated,GO:0019827~stem cell population maintenance,GO:0051568~histone H3-K4 methylation,GO:2000179~positive regulation of neural precursor cell proliferation,GO:2000648~positive regulation of stem cell proliferation,	GO:0005634~nucleus,GO:0005654~nucleoplasm,GO:0005719~nuclear euchromatin,GO:0016607~nuclear speck,GO:0035097~histone methyltransferase complex,GO:0048188~Set1C/COMPASS complex,	GO:0000166~nucleotide binding,GO:0003676~nucleic acid binding,GO:0003723~RNA binding,GO:0005515~protein binding,GO:0008013~beta-catenin binding,GO:0018024~histone-lysine N-methyltransferase activity,GO:0042800~histone methyltransferase activity (H3-K4 specific),GO:1990188~euchromatin binding,	hsa00310:Lysine degradation,
SRGAP3	SLIT-ROBO Rho GTPase activating protein 3(SRGAP3)	IPR000198:Rho GTPase-activating protein domain,IPR001060:FCH domain,IPR001452:Src homology-3 domain,IPR008936:Rho GTPase activation protein,	GO:0007165~signal transduction,GO:0030336~negative regulation of cell migration,GO:0043547~positive regulation of GTPase activity,GO:0051056~regulation of small GTPase mediated signal transduction,	GO:0005737~cytoplasm,GO:0005829~cytosol,	GO:0005096~GTPase activator activity,GO:0005515~protein binding,GO:0048365~Rac GTPase binding,	hsa04360:Axon guidance,
SMG1	SMG1, nonsense mediated mRNA decay associated PI3K related kinase(SMG1)	IPR000403:Phosphatidylinositol 3-/4-kinase, catalytic domain,IPR003152:PIK-related kinase, FATC,IPR011009:Protein kinase-like domain,IPR011989:Armadillo-like helical,IPR014009:PIK-related kinase,IPR016024:Armadillo-type fold,IPR018936:Phosphatidylinositol 3/4-kinase, conserved site,	GO:0000184~nuclear-transcribed mRNA catabolic process, nonsense-mediated decay,GO:0000723~telomere maintenance,GO:0006281~DNA repair,GO:0006406~mRNA export from nucleus,GO:0006950~response to stress,GO:0018105~peptidyl-serine phosphorylation,GO:0046777~protein autophosphorylation,GO:0046854~phosphatidylinositol phosphorylation,	GO:0005634~nucleus,GO:0005737~cytoplasm,GO:0005829~cytosol,	GO:0004672~protein kinase activity,GO:0004674~protein serine/threonine kinase activity,GO:0005515~protein binding,GO:0005524~ATP binding,GO:0042162~telomeric DNA binding,GO:0044822~poly(A) RNA binding,GO:0046872~metal ion binding,	hsa03015:mRNA surveillance pathway,
SUPT3H	SPT3 homolog, SAGA and STAGA complex component(SUPT3H)	IPR003195:Transcription initiation factor IID, 18kDa subunit,IPR009072:Histone-fold,	GO:0006355~regulation of transcription, DNA-templated,GO:0006357~regulation of transcription from RNA polymerase II promoter,GO:0006366~transcription from RNA polymerase II promoter,GO:0016578~histone deubiquitination,GO:0043966~histone H3 acetylation,GO:0045893~positive regulation of transcription, DNA-templated,	GO:0000124~SAGA complex,GO:0005634~nucleus,GO:0005654~nucleoplasm,GO:0005669~transcription factor TFIID complex,GO:0030914~STAGA complex,GO:0033276~transcription factor TFTC complex,	GO:0003677~DNA binding,GO:0003713~transcription coactivator activity,GO:0004402~histone acetyltransferase activity,GO:0046982~protein heterodimerization activity,	hsa05202:Transcriptional misregulation in cancer,
SMARCE1	SWI/SNF related, matrix associated, actin dependent regulator of chromatin, subfamily e, member 1(SMARCE1)	IPR009071:High mobility group (HMG) box domain,	GO:0006337~nucleosome disassembly,GO:0006338~chromatin remodeling,GO:0006357~regulation of transcription from RNA polymerase II promoter,GO:0016569~covalent chromatin modification,GO:0022008~neurogenesis,GO:0043044~ATP-dependent chromatin remodeling,GO:0045892~negative regulation of transcription, DNA-templated,	GO:0000228~nuclear chromosome,GO:0000790~nuclear chromatin,GO:0005634~nucleus,GO:0005654~nucleoplasm,GO:0016514~SWI/SNF complex,GO:0017053~transcriptional repressor complex,GO:0043234~protein complex,GO:0071564~npBAF complex,GO:0071565~nBAF complex,	GO:0000978~RNA polymerase II core promoter proximal region sequence-specific DNA binding,GO:0000980~RNA polymerase II distal enhancer sequence-specific DNA binding,GO:0003677~DNA binding,GO:0003682~chromatin binding,GO:0003713~transcription coactivator activity,GO:0003723~RNA binding,GO:0005515~protein binding,GO:0008080~N-acetyltransferase activity,GO:0016922~ligand-dependent nuclear receptor bi…		607174~Meningioma, familial, susceptibility to,
WIPF2	WAS/WASL interacting protein family member 2(WIPF2)	IPR003124:WH2 domain,	GO:0000147~actin cortical patch assembly,GO:0006897~endocytosis,GO:0008360~regulation of cell shape,GO:0030048~actin filament-based movement,GO:0038096~Fc-gamma receptor signaling pathway involved in phagocytosis,GO:0051127~positive regulation of actin nucleation,GO:0051666~actin cortical patch localization,	GO:0005829~cytosol,GO:0005884~actin filament,GO:0030479~actin cortical patch,	GO:0005515~protein binding,GO:0051015~actin filament binding,	hsa04144:Endocytosis,
WDR87	WD repeat domain 87(WDR87)	IPR001680:WD40 repeat,IPR011047:Quinonprotein alcohol dehydrogenase-like superfamily,IPR015943:WD40/YVTN repeat-like-containing domain,IPR016024:Armadillo-type fold,IPR017986:WD40-repeat-containing domain,		GO:0005737~cytoplasm,
ZFP37	ZFP37 zinc finger protein(ZFP37)	IPR001909:Krueppel-associated box,IPR007087:Zinc finger, C2H2,IPR013087:Zinc finger C2H2-type/integrase DNA-binding domain,IPR015880:Zinc finger, C2H2-like,	GO:0006351~transcription, DNA-templated,GO:0006355~regulation of transcription, DNA-templated,	GO:0005634~nucleus,	GO:0003677~DNA binding,GO:0003700~transcription factor activity, sequence-specific DNA binding,GO:0008270~zinc ion binding,
ALLC	allantoicase(ALLC)	IPR005164:Allantoicase,IPR008979:Galactose-binding domain-like,IPR015908:Allantoicase domain,	GO:0000256~allantoin catabolic process,		GO:0004037~allantoicase activity,	hsa00230:Purine metabolism,hsa01100:Metabolic pathways,
NARS2	asparaginyl-tRNA synthetase 2, mitochondrial (putative)(NARS2)	IPR002312:Aspartyl/Asparaginyl-tRNA synthetase, class IIb,IPR004364:Aminoacyl-tRNA synthetase, class II (D/K/N),IPR004365:Nucleic acid binding, OB-fold, tRNA/helicase-type,IPR004522:Asparagine-tRNA ligase, class IIb,IPR006195:Aminoacyl-tRNA synthetase, class II,IPR012340:Nucleic acid-binding, OB-fold,IPR018150:Aminoacyl-tRNA synthetase, class II (D/K/N)-like,	GO:0006418~tRNA aminoacylation for protein translation,GO:0006421~asparaginyl-tRNA aminoacylation,	GO:0005737~cytoplasm,GO:0005739~mitochondrion,GO:0005759~mitochondrial matrix,	GO:0003676~nucleic acid binding,GO:0004812~aminoacyl-tRNA ligase activity,GO:0004816~asparagine-tRNA ligase activity,GO:0005524~ATP binding,	hsa00970:Aminoacyl-tRNA biosynthesis,	616239~Combined oxidative phosphorylation deficiency 24,
CDH13	cadherin 13(CDH13)	IPR002126:Cadherin,IPR014868:Cadherin prodomain,IPR015919:Cadherin-like,IPR020894:Cadherin conserved site,	GO:0000278~mitotic cell cycle,GO:0001938~positive regulation of endothelial cell proliferation,GO:0001954~positive regulation of cell-matrix adhesion,GO:0002040~sprouting angiogenesis,GO:0007155~cell adhesion,GO:0007156~homophilic cell adhesion via plasma membrane adhesion molecules,GO:0007162~negative regulation of cell adhesion,GO:0007266~Rho protein signal transduction,GO:0008285~negative regu…	GO:0005615~extracellular space,GO:0005737~cytoplasm,GO:0005886~plasma membrane,GO:0005901~caveola,GO:0005925~focal adhesion,GO:0009897~external side of plasma membrane,GO:0031225~anchored component of membrane,GO:0043005~neuron projection,GO:0048471~perinuclear region of cytoplasm,GO:0070062~extracellular exosome,	GO:0005509~calcium ion binding,GO:0030169~low-density lipoprotein particle binding,GO:0042803~protein homodimerization activity,GO:0045296~cadherin binding,GO:0055100~adiponectin binding,GO:0071813~lipoprotein particle binding,
CACNA1D	calcium voltage-gated channel subunit alpha1 D(CACNA1D)	IPR002077:Voltage-dependent calcium channel, alpha-1 subunit,IPR005446:Voltage-dependent calcium channel, L-type, alpha-1 subunit,IPR005452:Voltage-dependent calcium channel, L-type, alpha-1D subunit,IPR005821:Ion transport domain,IPR014873:Voltage-dependent calcium channel, alpha-1 subunit, IQ domain,IPR027359:Voltage-dependent potassium channel, four helix bundle domain,	GO:0006816~calcium ion transport,GO:0007188~adenylate cyclase-modulating G-protein coupled receptor signaling pathway,GO:0007605~sensory perception of sound,GO:0050796~regulation of insulin secretion,GO:0051928~positive regulation of calcium ion transport,GO:0060372~regulation of atrial cardiac muscle cell membrane repolarization,GO:0061337~cardiac conduction,GO:0070509~calcium ion import,GO:0070…	GO:0005886~plasma membrane,GO:0005891~voltage-gated calcium channel complex,GO:0030018~Z disc,GO:1990454~L-type voltage-gated calcium channel complex,	GO:0005245~voltage-gated calcium channel activity,GO:0008331~high voltage-gated calcium channel activity,GO:0030506~ankyrin binding,GO:0046872~metal ion binding,GO:0051393~alpha-actinin binding,GO:0086007~voltage-gated calcium channel activity involved in cardiac muscle cell action potential,GO:0086059~voltage-gated calcium channel activity involved SA node cell action potential,	hsa04010:MAPK signaling pathway,hsa04020:Calcium signaling pathway,hsa04022:cGMP-PKG signaling pathway,hsa04024:cAMP signaling pathway,hsa04260:Cardiac muscle contraction,hsa04261:Adrenergic signaling in cardiomyocytes,hsa04270:Vascular smooth muscle contraction,hsa04713:Circadian entrainment,hsa04723:Retrograde endocannabinoid signaling,hsa04724:Glutamatergic synapse,hsa04725:Cholinergic synapse…	614896~Sinoatrial node dysfunction and deafness,615474~Primary aldosteronism, seizures, and neurologic abnormalities,
CECR1	cat eye syndrome chromosome region, candidate 1(CECR1)	IPR001365:Adenosine/AMP deaminase domain,IPR006331:Adenosine deaminase-related growth factor,IPR013659:Adenosine/AMP deaminase N-terminal,	GO:0006154~adenosine catabolic process,GO:0007275~multicellular organism development,GO:0043103~hypoxanthine salvage,GO:0044267~cellular protein metabolic process,GO:0046103~inosine biosynthetic process,	GO:0005576~extracellular region,GO:0005615~extracellular space,GO:0005829~cytosol,	GO:0004000~adenosine deaminase activity,GO:0008083~growth factor activity,GO:0008201~heparin binding,GO:0008270~zinc ion binding,GO:0019239~deaminase activity,GO:0031685~adenosine receptor binding,GO:0042803~protein homodimerization activity,GO:0043394~proteoglycan binding,	hsa00230:Purine metabolism,hsa01100:Metabolic pathways,	182410~Sneddon syndrome,615688~Polyarteritis nodosa, childhood-onset,
CDC5L	cell division cycle 5 like(CDC5L)	IPR001005:SANT/Myb domain,IPR009057:Homeodomain-like,IPR017930:Myb domain,IPR021786:Domain of unknown function DUF3351,	GO:0000278~mitotic cell cycle,GO:0000398~mRNA splicing, via spliceosome,GO:0006281~DNA repair,GO:0006351~transcription, DNA-templated,GO:0006357~regulation of transcription from RNA polymerase II promoter,GO:0030154~cell differentiation,GO:0044344~cellular response to fibroblast growth factor stimulus,GO:0071352~cellular response to interleukin-2,GO:0072422~signal transduction involved in DNA dam…	GO:0000974~Prp19 complex,GO:0005634~nucleus,GO:0005654~nucleoplasm,GO:0005662~DNA replication factor A complex,GO:0005730~nucleolus,GO:0005737~cytoplasm,GO:0016020~membrane,GO:0016607~nuclear speck,GO:0032993~protein-DNA complex,GO:0048471~perinuclear region of cytoplasm,GO:0071013~catalytic step 2 spliceosome,	GO:0000981~RNA polymerase II transcription factor activity, sequence-specific DNA binding,GO:0001135~transcription factor activity, RNA polymerase II transcription factor recruiting,GO:0001222~transcription corepressor binding,GO:0003677~DNA binding,GO:0005515~protein binding,GO:0008157~protein phosphatase 1 binding,GO:0019901~protein kinase binding,GO:0043522~leucine zipper domain binding,GO:004…	hsa03040:Spliceosome,
CCP110	centriolar coiled-coil protein 110(CCP110)		GO:0000086~G2/M transition of mitotic cell cycle,GO:0007099~centriole replication,GO:0032053~ciliary basal body organization,GO:0032465~regulation of cytokinesis,GO:0045724~positive regulation of cilium assembly,GO:0051298~centrosome duplication,GO:1902018~negative regulation of cilium assembly,	GO:0005813~centrosome,GO:0005814~centriole,GO:0005829~cytosol,GO:0005929~cilium,GO:0043234~protein complex,	GO:0005515~protein binding,
CCKBR	cholecystokinin B receptor(CCKBR)	IPR000276:G protein-coupled receptor, rhodopsin-like,IPR000314:Gastrin receptor,IPR009126:Cholecystokinin receptor,IPR017452:GPCR, rhodopsin-like, 7TM,	GO:0001696~gastric acid secretion,GO:0007166~cell surface receptor signaling pathway,GO:0007186~G-protein coupled receptor signaling pathway,GO:0007200~phospholipase C-activating G-protein coupled receptor signaling pathway,GO:0007204~positive regulation of cytosolic calcium ion concentration,GO:0007586~digestion,GO:0007600~sensory perception,GO:0007631~feeding behavior,GO:0008283~cell proliferat…	GO:0005886~plasma membrane,GO:0005887~integral component of plasma membrane,GO:0016021~integral component of membrane,	GO:0004435~phosphatidylinositol phospholipase C activity,GO:0004951~cholecystokinin receptor activity,GO:0005515~protein binding,GO:0015054~gastrin receptor activity,GO:0031741~type B gastrin/cholecystokinin receptor binding,GO:0046935~1-phosphatidylinositol-3-kinase regulator activity,	hsa04020:Calcium signaling pathway,hsa04080:Neuroactive ligand-receptor interaction,hsa04971:Gastric acid secretion,
C17orf74	chromosome 17 open reading frame 74(C17orf74)			GO:0016021~integral component of membrane,
C2orf78	chromosome 2 open reading frame 78(C2orf78)
CCDC91	coiled-coil domain containing 91(CCDC91)		GO:0015031~protein transport,	GO:0005654~nucleoplasm,GO:0005794~Golgi apparatus,GO:0016020~membrane,	GO:0042802~identical protein binding,
C3AR1	complement C3a receptor 1(C3AR1)	IPR000276:G protein-coupled receptor, rhodopsin-like,IPR000826:Formyl peptide receptor family,IPR001644:C3A-anaphylatoxin receptor,IPR002234:Anaphylatoxin chemotactic receptor,IPR017452:GPCR, rhodopsin-like, 7TM,	GO:0002430~complement receptor mediated signaling pathway,GO:0006935~chemotaxis,GO:0006954~inflammatory response,GO:0007186~G-protein coupled receptor signaling pathway,GO:0007200~phospholipase C-activating G-protein coupled receptor signaling pathway,GO:0007204~positive regulation of cytosolic calcium ion concentration,GO:0008015~blood circulation,GO:0010575~positive regulation of vascular endot…	GO:0005886~plasma membrane,GO:0005887~integral component of plasma membrane,GO:0016021~integral component of membrane,	GO:0004876~complement component C3a receptor activity,GO:0004930~G-protein coupled receptor activity,	hsa04080:Neuroactive ligand-receptor interaction,hsa04610:Complement and coagulation cascades,hsa05150:Staphylococcus aureus infection,
C4B	complement C4B (Chido blood group)(C4B)	IPR000020:Anaphylatoxin/fibulin,IPR001134:Netrin domain,IPR001599:Alpha-2-macroglobulin,IPR001840:Complement C3a/C4a/C5a anaphylatoxin,IPR002890:Alpha-2-macroglobulin, N-terminal,IPR008930:Terpenoid cyclases/protein prenyltransferase alpha-alpha toroid,IPR008993:Tissue inhibitor of metalloproteinases-like, OB-fold,IPR009048:Alpha-macroglobulin, receptor-binding,IPR011625:Alpha-2-macroglobulin, N-…	GO:0006508~proteolysis,GO:0006954~inflammatory response,GO:0006956~complement activation,GO:0006958~complement activation, classical pathway,GO:0008228~opsonization,GO:0010951~negative regulation of endopeptidase activity,GO:0030449~regulation of complement activation,GO:0032490~detection of molecule of bacterial origin,GO:0045087~innate immune response,GO:2000427~positive regulation of apoptotic…	GO:0005576~extracellular region,GO:0005615~extracellular space,GO:0005886~plasma membrane,GO:0030054~cell junction,GO:0030424~axon,GO:0030425~dendrite,GO:0043025~neuronal cell body,GO:0044216~other organism cell,GO:0045202~synapse,GO:0070062~extracellular exosome,GO:0072562~blood microparticle,	GO:0001848~complement binding,GO:0001849~complement component C1q binding,GO:0004252~serine-type endopeptidase activity,GO:0004866~endopeptidase inhibitor activity,GO:0030246~carbohydrate binding,	hsa04610:Complement and coagulation cascades,hsa05133:Pertussis,hsa05150:Staphylococcus aureus infection,hsa05322:Systemic lupus erythematosus,	614379~C4B deficiency,
C4B_2	complement component 4B (Chido blood group), copy 2(C4B_2)	IPR000020:Anaphylatoxin/fibulin,IPR001134:Netrin domain,IPR001599:Alpha-2-macroglobulin,IPR001840:Complement C3a/C4a/C5a anaphylatoxin,IPR002890:Alpha-2-macroglobulin, N-terminal,IPR008930:Terpenoid cyclases/protein prenyltransferase alpha-alpha toroid,IPR008993:Tissue inhibitor of metalloproteinases-like, OB-fold,IPR009048:Alpha-macroglobulin, receptor-binding,IPR011625:Alpha-2-macroglobulin, N-…	GO:0006954~inflammatory response,GO:0006956~complement activation,GO:0006958~complement activation, classical pathway,GO:0008228~opsonization,GO:0030449~regulation of complement activation,GO:0032490~detection of molecule of bacterial origin,GO:0045087~innate immune response,GO:2000427~positive regulation of apoptotic cell clearance,	GO:0005576~extracellular region,GO:0005615~extracellular space,GO:0005886~plasma membrane,GO:0030054~cell junction,GO:0030424~axon,GO:0030425~dendrite,GO:0044216~other organism cell,GO:0045202~synapse,GO:0070062~extracellular exosome,GO:0072562~blood microparticle,	GO:0001848~complement binding,GO:0004252~serine-type endopeptidase activity,GO:0004866~endopeptidase inhibitor activity,GO:0030246~carbohydrate binding,
CPLX2	complexin 2(CPLX2)	IPR008849:Synaphin,	GO:0006836~neurotransmitter transport,GO:0006904~vesicle docking involved in exocytosis,GO:0007399~nervous system development,GO:0016079~synaptic vesicle exocytosis,GO:0017157~regulation of exocytosis,GO:0030154~cell differentiation,GO:0031915~positive regulation of synaptic plasticity,GO:0043303~mast cell degranulation,	GO:0005829~cytosol,GO:0030425~dendrite,GO:0042629~mast cell granule,GO:0043025~neuronal cell body,GO:0043195~terminal bouton,GO:0070033~synaptobrevin 2-SNAP-25-syntaxin-1a-complexin II complex,GO:0070554~synaptobrevin 2-SNAP-25-syntaxin-3-complexin complex,	GO:0017075~syntaxin-1 binding,GO:0048306~calcium-dependent protein binding,	hsa04721:Synaptic vesicle cycle,
COBL	cordon-bleu WH2 repeat protein(COBL)	IPR003124:WH2 domain,IPR019025:Cordon-bleu domain,	GO:0000578~embryonic axis specification,GO:0001757~somite specification,GO:0001843~neural tube closure,GO:0001889~liver development,GO:0030041~actin filament polymerization,GO:0030903~notochord development,GO:0033504~floor plate development,GO:0048565~digestive tract development,GO:0048669~collateral sprouting in absence of injury,GO:0051639~actin filament network formation,GO:1900006~positive re…	GO:0001726~ruffle,GO:0005884~actin filament,GO:0005886~plasma membrane,GO:0005938~cell cortex,GO:0016020~membrane,GO:0030424~axon,GO:0030425~dendrite,GO:0043025~neuronal cell body,GO:0044294~dendritic growth cone,GO:0044295~axonal growth cone,GO:0048471~perinuclear region of cytoplasm,	GO:0003785~actin monomer binding,
CNGA2	cyclic nucleotide gated channel alpha 2(CNGA2)	IPR000595:Cyclic nucleotide-binding domain,IPR005821:Ion transport domain,IPR014710:RmlC-like jelly roll fold,IPR018488:Cyclic nucleotide-binding, conserved site,IPR018490:Cyclic nucleotide-binding-like,	GO:0007608~sensory perception of smell,GO:0042391~regulation of membrane potential,GO:0050896~response to stimulus,GO:0071805~potassium ion transmembrane transport,	GO:0000139~Golgi membrane,GO:0005887~integral component of plasma membrane,GO:0016021~integral component of membrane,GO:0030660~Golgi-associated vesicle membrane,GO:0060170~ciliary membrane,	GO:0005216~ion channel activity,GO:0005222~intracellular cAMP activated cation channel activity,GO:0005223~intracellular cGMP activated cation channel activity,GO:0005249~voltage-gated potassium channel activity,GO:0005516~calmodulin binding,GO:0030552~cAMP binding,GO:0030553~cGMP binding,	hsa04024:cAMP signaling pathway,
CDKL4	cyclin dependent kinase like 4(CDKL4)	IPR000719:Protein kinase, catalytic domain,IPR008271:Serine/threonine-protein kinase, active site,IPR011009:Protein kinase-like domain,	GO:0006468~protein phosphorylation,GO:0051726~regulation of cell cycle,	GO:0005737~cytoplasm,	GO:0004672~protein kinase activity,GO:0004693~cyclin-dependent protein serine/threonine kinase activity,GO:0005524~ATP binding,
CYYR1	cysteine and tyrosine rich 1(CYYR1)	IPR022640:Cysteine and tyrosine-rich protein 1,		GO:0016021~integral component of membrane,
CYP1A2	cytochrome P450 family 1 subfamily A member 2(CYP1A2)	IPR001128:Cytochrome P450,IPR002401:Cytochrome P450, E-class, group I,IPR008066:Cytochrome P450, E-class, group I, CYP1,IPR017972:Cytochrome P450, conserved site,	GO:0006706~steroid catabolic process,GO:0006778~porphyrin-containing compound metabolic process,GO:0006805~xenobiotic metabolic process,GO:0009403~toxin biosynthetic process,GO:0009791~post-embryonic development,GO:0009820~alkaloid metabolic process,GO:0010468~regulation of gene expression,GO:0016098~monoterpenoid metabolic process,GO:0017144~drug metabolic process,GO:0018894~dibenzo-p-dioxin met…	GO:0005789~endoplasmic reticulum membrane,GO:0016021~integral component of membrane,GO:0031090~organelle membrane,GO:0043231~intracellular membrane-bounded organelle,	GO:0004497~monooxygenase activity,GO:0005506~iron ion binding,GO:0009055~electron carrier activity,GO:0016491~oxidoreductase activity,GO:0016712~oxidoreductase activity, acting on paired donors, with incorporation or reduction of molecular oxygen, reduced flavin or flavoprotein as one donor, and incorporation of one atom of oxygen,GO:0019825~oxygen binding,GO:0019899~enzyme binding,GO:0020037~hem…	hsa00140:Steroid hormone biosynthesis,hsa00232:Caffeine metabolism,hsa00380:Tryptophan metabolism,hsa00591:Linoleic acid metabolism,hsa00830:Retinol metabolism,hsa00980:Metabolism of xenobiotics by cytochrome P450,hsa00982:Drug metabolism - cytochrome P450,hsa01100:Metabolic pathways,hsa05204:Chemical carcinogenesis,
DCHS2	dachsous cadherin-related 2(DCHS2)	IPR002126:Cadherin,IPR015919:Cadherin-like,IPR020894:Cadherin conserved site,	GO:0007156~homophilic cell adhesion via plasma membrane adhesion molecules,	GO:0005886~plasma membrane,GO:0016021~integral component of membrane,	GO:0005509~calcium ion binding,
DOCK4	dedicator of cytokinesis 4(DOCK4)	IPR001452:Src homology-3 domain,IPR010703:Dedicator of cytokinesis C-terminal,IPR011511:Variant SH3,IPR026791:Dedicator of cytokinesis,IPR027007:DHR-1 domain,IPR027357:DHR-2 domain,	GO:0007264~small GTPase mediated signal transduction,GO:0043547~positive regulation of GTPase activity,GO:0060326~cell chemotaxis,GO:1904694~negative regulation of vascular smooth muscle contraction,GO:1904754~positive regulation of vascular associated smooth muscle cell migration,	GO:0005622~intracellular,GO:0005829~cytosol,GO:0005886~plasma membrane,GO:0016020~membrane,GO:0032420~stereocilium,GO:0032421~stereocilium bundle,	GO:0005085~guanyl-nucleotide exchange factor activity,GO:0005096~GTPase activator activity,GO:0005515~protein binding,GO:0017124~SH3 domain binding,GO:0030165~PDZ domain binding,GO:0030971~receptor tyrosine kinase binding,GO:0048365~Rac GTPase binding,	hsa04015:Rap1 signaling pathway,
DNAH11	dynein axonemal heavy chain 11(DNAH11)	IPR003593:AAA+ ATPase domain,IPR004273:Dynein heavy chain domain,IPR011704:ATPase, dynein-related, AAA domain,IPR013594:Dynein heavy chain, domain-1,IPR013602:Dynein heavy chain, domain-2,IPR024317:Dynein heavy chain, P-loop containing D4 domain,IPR024743:Dynein heavy chain, coiled coil stalk,IPR026983:Dynein heavy chain,IPR027417:P-loop containing nucleoside triphosphate hydrolase,	GO:0003341~cilium movement,GO:0003356~regulation of cilium beat frequency,GO:0007368~determination of left/right symmetry,GO:0007507~heart development,GO:0030317~sperm motility,	GO:0005737~cytoplasm,GO:0005874~microtubule,GO:0005929~cilium,GO:0030286~dynein complex,GO:0031512~motile primary cilium,	GO:0003777~microtubule motor activity,GO:0005524~ATP binding,GO:0016887~ATPase activity,	hsa05016:Huntington's disease,	611884~Ciliary dyskinesia, primary, 7, with or without situs inversus,
DYNC2H1	dynein cytoplasmic 2 heavy chain 1(DYNC2H1)	IPR003593:AAA+ ATPase domain,IPR004273:Dynein heavy chain domain,IPR011704:ATPase, dynein-related, AAA domain,IPR013594:Dynein heavy chain, domain-1,IPR013602:Dynein heavy chain, domain-2,IPR024317:Dynein heavy chain, P-loop containing D4 domain,IPR024743:Dynein heavy chain, coiled coil stalk,IPR026983:Dynein heavy chain,IPR027417:P-loop containing nucleoside triphosphate hydrolase,	GO:0006888~ER to Golgi vesicle-mediated transport,GO:0007018~microtubule-based movement,GO:0007030~Golgi organization,GO:0007368~determination of left/right symmetry,GO:0008105~asymmetric protein localization,GO:0009953~dorsal/ventral pattern formation,GO:0016485~protein processing,GO:0019886~antigen processing and presentation of exogenous peptide antigen via MHC class II,GO:0021522~spinal cord …	GO:0005794~Golgi apparatus,GO:0005829~cytosol,GO:0005874~microtubule,GO:0005886~plasma membrane,GO:0005930~axoneme,GO:0030286~dynein complex,GO:0031512~motile primary cilium,GO:0045177~apical part of cell,GO:0070062~extracellular exosome,GO:0072372~primary cilium,GO:0097542~ciliary tip,	GO:0003774~motor activity,GO:0003777~microtubule motor activity,GO:0005524~ATP binding,GO:0016887~ATPase activity,	hsa04145:Phagosome,hsa04962:Vasopressin-regulated water reabsorption,hsa05132:Salmonella infection,	613091~Short-rib thoracic dysplasia 3 with or without polydactyly,
DNHD1	dynein heavy chain domain 1(DNHD1)	IPR004273:Dynein heavy chain domain,IPR013602:Dynein heavy chain, domain-2,IPR024743:Dynein heavy chain, coiled coil stalk,IPR026983:Dynein heavy chain,IPR027417:P-loop containing nucleoside triphosphate hydrolase,	GO:0007018~microtubule-based movement,	GO:0030286~dynein complex,GO:0070062~extracellular exosome,	GO:0003777~microtubule motor activity,
DST	dystonin(DST)	IPR001101:Plectin repeat,IPR001589:Actinin-type, actin-binding, conserved site,IPR001715:Calponin homology domain,IPR002017:Spectrin repeat,IPR002048:EF-hand domain,IPR003108:Growth-arrest-specific protein 2 domain,IPR011992:EF-hand-like domain,IPR018159:Spectrin/alpha-actinin,IPR018247:EF-Hand 1, calcium-binding site,	GO:0000226~microtubule cytoskeleton organization,GO:0007010~cytoskeleton organization,GO:0007155~cell adhesion,GO:0007229~integrin-mediated signaling pathway,GO:0009611~response to wounding,GO:0016055~Wnt signaling pathway,GO:0030011~maintenance of cell polarity,GO:0031581~hemidesmosome assembly,GO:0045104~intermediate filament cytoskeleton organization,GO:0048870~cell motility,	GO:0005604~basement membrane,GO:0005634~nucleus,GO:0005635~nuclear envelope,GO:0005737~cytoplasm,GO:0005789~endoplasmic reticulum membrane,GO:0005829~cytosol,GO:0005856~cytoskeleton,GO:0005882~intermediate filament,GO:0005925~focal adhesion,GO:0005938~cell cortex,GO:0009925~basal plasma membrane,GO:0015629~actin cytoskeleton,GO:0015630~microtubule cytoskeleton,GO:0016021~integral component of mem…	GO:0003779~actin binding,GO:0005178~integrin binding,GO:0005509~calcium ion binding,GO:0005515~protein binding,GO:0008022~protein C-terminus binding,GO:0016887~ATPase activity,GO:0042803~protein homodimerization activity,GO:0051010~microtubule plus-end binding,		614653~Neuropathy, hereditary sensory and autonomic, type VI,615425~Epidermolysis bullosa simplex, autosomal recessive 2,
EGF	epidermal growth factor(EGF)	IPR000033:LDLR class B repeat,IPR000152:EGF-type aspartate/asparagine hydroxylation site,IPR000742:Epidermal growth factor-like domain,IPR001881:EGF-like calcium-binding,IPR009030:Insulin-like growth factor binding protein, N-terminal,IPR011042:Six-bladed beta-propeller, TolB-like,IPR013032:EGF-like, conserved site,IPR016317:Pro-epidermal growth factor,IPR018097:EGF-like calcium-binding, conserve…	GO:0000165~MAPK cascade,GO:0000186~activation of MAPKK activity,GO:0000187~activation of MAPK activity,GO:0001525~angiogenesis,GO:0002576~platelet degranulation,GO:0006260~DNA replication,GO:0007165~signal transduction,GO:0007171~activation of transmembrane receptor protein tyrosine kinase activity,GO:0007173~epidermal growth factor receptor signaling pathway,GO:0007262~STAT protein import into n…	GO:0005576~extracellular region,GO:0005615~extracellular space,GO:0005765~lysosomal membrane,GO:0005886~plasma membrane,GO:0016021~integral component of membrane,GO:0031093~platelet alpha granule lumen,GO:0043235~receptor complex,GO:0070062~extracellular exosome,	GO:0004713~protein tyrosine kinase activity,GO:0005088~Ras guanyl-nucleotide exchange factor activity,GO:0005154~epidermal growth factor receptor binding,GO:0005509~calcium ion binding,GO:0005515~protein binding,GO:0008083~growth factor activity,GO:0017147~Wnt-protein binding,GO:0030297~transmembrane receptor protein tyrosine kinase activator activity,GO:0042813~Wnt-activated receptor activity,GO…	hsa04010:MAPK signaling pathway,hsa04012:ErbB signaling pathway,hsa04014:Ras signaling pathway,hsa04015:Rap1 signaling pathway,hsa04060:Cytokine-cytokine receptor interaction,hsa04066:HIF-1 signaling pathway,hsa04068:FoxO signaling pathway,hsa04144:Endocytosis,hsa04151:PI3K-Akt signaling pathway,hsa04510:Focal adhesion,hsa04540:Gap junction,hsa04810:Regulation of actin cytoskeleton,hsa05160:Hepat…	611718~Hypomagnesemia 4, renal,
EIF3G	eukaryotic translation initiation factor 3 subunit G(EIF3G)	IPR000504:RNA recognition motif domain,IPR012677:Nucleotide-binding, alpha-beta plait,IPR017334:Eukaryotic translation initiation factor 3 subunit G,IPR024675:Eukaryotic translation initiation factor 3 subunit G, N-terminal,	GO:0001731~formation of translation preinitiation complex,GO:0006413~translational initiation,GO:0006446~regulation of translational initiation,GO:0075525~viral translational termination-reinitiation,	GO:0005634~nucleus,GO:0005737~cytoplasm,GO:0005829~cytosol,GO:0005852~eukaryotic translation initiation factor 3 complex,GO:0016282~eukaryotic 43S preinitiation complex,GO:0033290~eukaryotic 48S preinitiation complex,GO:0048471~perinuclear region of cytoplasm,	GO:0000166~nucleotide binding,GO:0003723~RNA binding,GO:0003743~translation initiation factor activity,GO:0005515~protein binding,GO:0044822~poly(A) RNA binding,	hsa03013:RNA transport,
FAM111A	family with sequence similarity 111 member A(FAM111A)	IPR009003:Trypsin-like cysteine/serine peptidase domain,	GO:0006260~DNA replication,GO:0045071~negative regulation of viral genome replication,GO:0051607~defense response to virus,	GO:0000785~chromatin,GO:0005634~nucleus,GO:0005737~cytoplasm,	GO:0005515~protein binding,		127000~Kenny-Caffey syndrome, type 2,602361~Gracile bone dysplasia,
FAM71E2	family with sequence similarity 71 member E2(FAM71E2)	IPR022168:Protein of unknown function DUF3699,		GO:0005634~nucleus,
FN1	fibronectin 1(FN1)	IPR000083:Fibronectin, type I,IPR000562:Fibronectin, type II, collagen-binding,IPR003961:Fibronectin, type III,IPR013783:Immunoglobulin-like fold,IPR013806:Kringle-like fold,	GO:0001525~angiogenesis,GO:0001932~regulation of protein phosphorylation,GO:0002576~platelet degranulation,GO:0006953~acute-phase response,GO:0007044~cell-substrate junction assembly,GO:0007155~cell adhesion,GO:0007161~calcium-independent cell-matrix adhesion,GO:0008284~positive regulation of cell proliferation,GO:0008360~regulation of cell shape,GO:0009611~response to wounding,GO:0010628~positiv…	GO:0005576~extracellular region,GO:0005577~fibrinogen complex,GO:0005578~proteinaceous extracellular matrix,GO:0005605~basal lamina,GO:0005615~extracellular space,GO:0005793~endoplasmic reticulum-Golgi intermediate compartment,GO:0016324~apical plasma membrane,GO:0031012~extracellular matrix,GO:0031093~platelet alpha granule lumen,GO:0070062~extracellular exosome,GO:0072562~blood microparticle,	GO:0002020~protease binding,GO:0005178~integrin binding,GO:0005515~protein binding,GO:0005518~collagen binding,GO:0008201~heparin binding,GO:0016504~peptidase activator activity,GO:0042802~identical protein binding,	hsa04151:PI3K-Akt signaling pathway,hsa04510:Focal adhesion,hsa04512:ECM-receptor interaction,hsa04810:Regulation of actin cytoskeleton,hsa05100:Bacterial invasion of epithelial cells,hsa05146:Amoebiasis,hsa05200:Pathways in cancer,hsa05205:Proteoglycans in cancer,hsa05222:Small cell lung cancer,	601894~Glomerulopathy with fibronectin deposits 2,614101~Plasma fibronectin deficiency,
FSIP2	fibrous sheath interacting protein 2(FSIP2)			GO:0005739~mitochondrion,
FIS1	fission, mitochondrial 1(FIS1)	IPR011990:Tetratricopeptide-like helical,IPR016543:Tetratricopeptide repeat 11 Fission 1 protein,	GO:0000266~mitochondrial fission,GO:0000422~mitophagy,GO:0001836~release of cytochrome c from mitochondria,GO:0006626~protein targeting to mitochondrion,GO:0007204~positive regulation of cytosolic calcium ion concentration,GO:0008053~mitochondrial fusion,GO:0010821~regulation of mitochondrion organization,GO:0016559~peroxisome fission,GO:0032471~negative regulation of endoplasmic reticulum calciu…	GO:0005739~mitochondrion,GO:0005777~peroxisome,GO:0005779~integral component of peroxisomal membrane,GO:0005783~endoplasmic reticulum,GO:0016020~membrane,GO:0031307~integral component of mitochondrial outer membrane,GO:0043234~protein complex,	GO:0005102~receptor binding,GO:0005515~protein binding,
FUT10	fucosyltransferase 10(FUT10)	IPR001503:Glycosyl transferase, family 10,IPR017176:Alpha-(1, 3)-fucosyltransferase, metazoan,	GO:0006457~protein folding,GO:0006486~protein glycosylation,GO:0006487~protein N-linked glycosylation,GO:0006605~protein targeting,GO:0007399~nervous system development,GO:0009566~fertilization,GO:0009790~embryo development,GO:0021799~cerebral cortex radially oriented cell migration,GO:0030097~hemopoiesis,GO:0036065~fucosylation,GO:0042060~wound healing,GO:0042355~L-fucose catabolic process,GO:00…	GO:0000139~Golgi membrane,GO:0005794~Golgi apparatus,GO:0016021~integral component of membrane,GO:0032580~Golgi cisterna membrane,	GO:0046920~alpha-(1->3)-fucosyltransferase activity,
GAL3ST3	galactose-3-O-sulfotransferase 3(GAL3ST3)	IPR009729:Galactose-3-O-sulfotransferase,IPR027417:P-loop containing nucleoside triphosphate hydrolase,	GO:0005996~monosaccharide metabolic process,GO:0006790~sulfur compound metabolic process,GO:0009247~glycolipid biosynthetic process,GO:0009311~oligosaccharide metabolic process,GO:0030166~proteoglycan biosynthetic process,GO:0030309~poly-N-acetyllactosamine metabolic process,	GO:0016021~integral component of membrane,GO:0032580~Golgi cisterna membrane,	GO:0001733~galactosylceramide sulfotransferase activity,GO:0030246~carbohydrate binding,GO:0050656~3'-phosphoadenosine 5'-phosphosulfate binding,GO:0050694~galactose 3-O-sulfotransferase activity,GO:0050698~proteoglycan sulfotransferase activity,
GABRA5	gamma-aminobutyric acid type A receptor alpha5 subunit(GABRA5)	IPR001390:Gamma-aminobutyric-acid A receptor, alpha subunit,IPR005435:Gamma-aminobutyric-acid A receptor, alpha 5 subunit,IPR006028:Gamma-aminobutyric acid A receptor,IPR006029:Neurotransmitter-gated ion-channel transmembrane domain,IPR006201:Neurotransmitter-gated ion-channel,IPR006202:Neurotransmitter-gated ion-channel ligand-binding,IPR018000:Neurotransmitter-gated ion-channel, conserved site,	GO:0001662~behavioral fear response,GO:0006810~transport,GO:0006821~chloride transport,GO:0007165~signal transduction,GO:0007214~gamma-aminobutyric acid signaling pathway,GO:0007268~chemical synaptic transmission,GO:0007420~brain development,GO:0007605~sensory perception of sound,GO:0008306~associative learning,GO:0034220~ion transmembrane transport,GO:0043524~negative regulation of neuron apopto…	GO:0005886~plasma membrane,GO:0005887~integral component of plasma membrane,GO:0016021~integral component of membrane,GO:0030054~cell junction,GO:0030425~dendrite,GO:0032809~neuronal cell body membrane,GO:0034707~chloride channel complex,GO:0045202~synapse,GO:0045211~postsynaptic membrane,GO:1902711~GABA-A receptor complex,	GO:0004872~receptor activity,GO:0004890~GABA-A receptor activity,GO:0005215~transporter activity,GO:0005230~extracellular ligand-gated ion channel activity,GO:0005254~chloride channel activity,GO:0050811~GABA receptor binding,	hsa04080:Neuroactive ligand-receptor interaction,hsa04723:Retrograde endocannabinoid signaling,hsa04727:GABAergic synapse,hsa05032:Morphine addiction,hsa05033:Nicotine addiction,
GABRG1	gamma-aminobutyric acid type A receptor gamma1 subunit(GABRG1)	IPR005437:Gamma-aminobutyric-acid A receptor, gamma subunit,IPR005438:Gamma-aminobutyric-acid A receptor, gamma 1 subunit,IPR006028:Gamma-aminobutyric acid A receptor,IPR006029:Neurotransmitter-gated ion-channel transmembrane domain,IPR006201:Neurotransmitter-gated ion-channel,IPR006202:Neurotransmitter-gated ion-channel ligand-binding,IPR018000:Neurotransmitter-gated ion-channel, conserved site,	GO:0007214~gamma-aminobutyric acid signaling pathway,GO:0007268~chemical synaptic transmission,GO:1902476~chloride transmembrane transport,	GO:0030054~cell junction,GO:0034707~chloride channel complex,GO:0045211~postsynaptic membrane,GO:1902711~GABA-A receptor complex,	GO:0004890~GABA-A receptor activity,GO:0005230~extracellular ligand-gated ion channel activity,GO:0005254~chloride channel activity,GO:0050811~GABA receptor binding,	hsa04080:Neuroactive ligand-receptor interaction,hsa04723:Retrograde endocannabinoid signaling,hsa04727:GABAergic synapse,hsa05032:Morphine addiction,hsa05033:Nicotine addiction,
GABBR1	gamma-aminobutyric acid type B receptor subunit 1(GABBR1)	IPR000436:Sushi/SCR/CCP,IPR001828:Extracellular ligand-binding receptor,IPR002455:GPCR, family 3, gamma-aminobutyric acid receptor, type B,IPR002456:GPCR, family 3, gamma-aminobutyric acid receptor, type B1,IPR017978:GPCR, family 3, C-terminal,	GO:0007193~adenylate cyclase-inhibiting G-protein coupled receptor signaling pathway,GO:0007194~negative regulation of adenylate cyclase activity,GO:0007214~gamma-aminobutyric acid signaling pathway,	GO:0005576~extracellular region,GO:0005737~cytoplasm,GO:0005886~plasma membrane,GO:0005887~integral component of plasma membrane,GO:0016021~integral component of membrane,GO:0030054~cell junction,GO:0030425~dendrite,GO:0038039~G-protein coupled receptor heterodimeric complex,GO:0042734~presynaptic membrane,GO:0045211~postsynaptic membrane,	GO:0004965~G-protein coupled GABA receptor activity,GO:0005515~protein binding,	hsa04024:cAMP signaling pathway,hsa04080:Neuroactive ligand-receptor interaction,hsa04727:GABAergic synapse,hsa04915:Estrogen signaling pathway,hsa05032:Morphine addiction,
GDNF	glial cell derived neurotrophic factor(GDNF)	IPR001839:Transforming growth factor-beta, C-terminal,IPR016649:Glial cell line-derived neurotrophic factor,	GO:0000165~MAPK cascade,GO:0001656~metanephros development,GO:0001658~branching involved in ureteric bud morphogenesis,GO:0001755~neural crest cell migration,GO:0001759~organ induction,GO:0001941~postsynaptic membrane organization,GO:0003337~mesenchymal to epithelial transition involved in metanephros morphogenesis,GO:0007165~signal transduction,GO:0007399~nervous system development,GO:0008284~po…	GO:0005576~extracellular region,GO:0005622~intracellular,	GO:0005088~Ras guanyl-nucleotide exchange factor activity,GO:0005102~receptor binding,GO:0005515~protein binding,GO:0008083~growth factor activity,GO:0042803~protein homodimerization activity,		171300~Pheochromocytoma, modifier of,209880~Central hypoventilation syndrome,613711~Hirschsprung disease, susceptibility to, 3,
GOT1	glutamic-oxaloacetic transaminase 1(GOT1)	IPR000796:Aspartate/other aminotransferase,IPR004838:Aminotransferases, class-I, pyridoxal-phosphate-binding site,IPR004839:Aminotransferase, class I/classII,IPR015421:Pyridoxal phosphate-dependent transferase, major region, subdomain 1,IPR015424:Pyridoxal phosphate-dependent transferase,	GO:0006094~gluconeogenesis,GO:0006103~2-oxoglutarate metabolic process,GO:0006107~oxaloacetate metabolic process,GO:0006114~glycerol biosynthetic process,GO:0006531~aspartate metabolic process,GO:0006532~aspartate biosynthetic process,GO:0006533~aspartate catabolic process,GO:0006536~glutamate metabolic process,GO:0007219~Notch signaling pathway,GO:0008652~cellular amino acid biosynthetic process…	GO:0005634~nucleus,GO:0005737~cytoplasm,GO:0005739~mitochondrion,GO:0005764~lysosome,GO:0005829~cytosol,GO:0043679~axon terminus,GO:0070062~extracellular exosome,	GO:0004069~L-aspartate:2-oxoglutarate aminotransferase activity,GO:0004609~phosphatidylserine decarboxylase activity,GO:0030170~pyridoxal phosphate binding,GO:0031406~carboxylic acid binding,GO:0042802~identical protein binding,GO:0047801~L-cysteine:2-oxoglutarate aminotransferase activity,GO:0080130~L-phenylalanine:2-oxoglutarate aminotransferase activity,	hsa00220:Arginine biosynthesis,hsa00250:Alanine, aspartate and glutamate metabolism,hsa00270:Cysteine and methionine metabolism,hsa00330:Arginine and proline metabolism,hsa00350:Tyrosine metabolism,hsa00360:Phenylalanine metabolism,hsa00400:Phenylalanine, tyrosine and tryptophan biosynthesis,hsa01100:Metabolic pathways,hsa01130:Biosynthesis of antibiotics,hsa01200:Carbon metabolism,hsa01210:2-Oxo…	614419~Aspartate aminotransferase, serum level of, QTL1,
GSTM5	glutathione S-transferase mu 5(GSTM5)	IPR003081:Glutathione S-transferase, Mu class,IPR004045:Glutathione S-transferase, N-terminal,IPR004046:Glutathione S-transferase, C-terminal,IPR010987:Glutathione S-transferase, C-terminal-like,IPR012336:Thioredoxin-like fold,	GO:0006749~glutathione metabolic process,GO:0008152~metabolic process,GO:1901687~glutathione derivative biosynthetic process,	GO:0005829~cytosol,	GO:0004364~glutathione transferase activity,GO:0005515~protein binding,GO:0042802~identical protein binding,	hsa00480:Glutathione metabolism,hsa00980:Metabolism of xenobiotics by cytochrome P450,hsa00982:Drug metabolism - cytochrome P450,hsa05204:Chemical carcinogenesis,
GPLD1	glycosylphosphatidylinositol specific phospholipase D1(GPLD1)	IPR001028:Glycoprotein phospholipase D,IPR013517:FG-GAP repeat,IPR013519:Integrin alpha beta-propellor,	GO:0001503~ossification,GO:0002042~cell migration involved in sprouting angiogenesis,GO:0002062~chondrocyte differentiation,GO:0002430~complement receptor mediated signaling pathway,GO:0006507~GPI anchor release,GO:0008285~negative regulation of cell proliferation,GO:0008286~insulin receptor signaling pathway,GO:0009749~response to glucose,GO:0010595~positive regulation of endothelial cell migrat…	GO:0005578~proteinaceous extracellular matrix,GO:0005615~extracellular space,GO:0005622~intracellular,GO:0005737~cytoplasm,GO:0005765~lysosomal membrane,GO:0043231~intracellular membrane-bounded organelle,GO:0070062~extracellular exosome,	GO:0004621~glycosylphosphatidylinositol phospholipase D activity,GO:0004630~phospholipase D activity,GO:0017080~sodium channel regulator activity,	hsa00563:Glycosylphosphatidylinositol(GPI)-anchor biosynthesis,
HSPA9	heat shock protein family A (Hsp70) member 9(HSPA9)	IPR012725:Chaperone DnaK,IPR013126:Heat shock protein 70 family,IPR018181:Heat shock protein 70, conserved site,	GO:0006457~protein folding,GO:0006611~protein export from nucleus,GO:0030218~erythrocyte differentiation,GO:0043066~negative regulation of apoptotic process,GO:0045647~negative regulation of erythrocyte differentiation,GO:1902037~negative regulation of hematopoietic stem cell differentiation,	GO:0005730~nucleolus,GO:0005737~cytoplasm,GO:0005739~mitochondrion,GO:0005925~focal adhesion,GO:0031012~extracellular matrix,GO:0042645~mitochondrial nucleoid,GO:0043209~myelin sheath,GO:0070062~extracellular exosome,	GO:0005515~protein binding,GO:0005524~ATP binding,GO:0031625~ubiquitin protein ligase binding,GO:0044822~poly(A) RNA binding,GO:0051082~unfolded protein binding,	hsa03018:RNA degradation,hsa05152:Tuberculosis,
IGSF10	immunoglobulin superfamily member 10(IGSF10)	IPR000372:Leucine-rich repeat-containing N-terminal,IPR000483:Cysteine-rich flanking region, C-terminal,IPR001611:Leucine-rich repeat,IPR003591:Leucine-rich repeat, typical subtype,IPR003598:Immunoglobulin subtype 2,IPR003599:Immunoglobulin subtype,IPR007110:Immunoglobulin-like domain,IPR013098:Immunoglobulin I-set,IPR013106:Immunoglobulin V-set,IPR013783:Immunoglobulin-like fold,	GO:0001503~ossification,GO:0007275~multicellular organism development,GO:0030154~cell differentiation,	GO:0005576~extracellular region,
IVNS1ABP	influenza virus NS1A binding protein(IVNS1ABP)	IPR000210:BTB/POZ-like,IPR006652:Kelch repeat type 1,IPR011333:BTB/POZ fold,IPR011705:BTB/Kelch-associated,IPR015916:Galactose oxidase, beta-propeller,IPR017096:Kelch-like protein, gigaxonin,	GO:0006383~transcription from RNA polymerase III promoter,GO:0008380~RNA splicing,GO:0009615~response to virus,GO:2001243~negative regulation of intrinsic apoptotic signaling pathway,	GO:0005654~nucleoplasm,GO:0005667~transcription factor complex,GO:0005681~spliceosomal complex,GO:0005737~cytoplasm,GO:0015629~actin cytoskeleton,		hsa05164:Influenza A,
ITPRIP	inositol 1,4,5-trisphosphate receptor interacting protein(ITPRIP)	IPR024797:Inositol 1,4,5-triphosphate receptor-interacting protein,IPR024810:Mab-21 domain,IPR026250:Inositol 1,4,5-trisphosphate receptor-interacting protein,		GO:0005886~plasma membrane,GO:0016020~membrane,
IRAK3	interleukin 1 receptor associated kinase 3(IRAK3)	IPR000488:Death domain,IPR000719:Protein kinase, catalytic domain,IPR011009:Protein kinase-like domain,IPR011029:Death-like domain,	GO:0001960~negative regulation of cytokine-mediated signaling pathway,GO:0002755~MyD88-dependent toll-like receptor signaling pathway,GO:0006468~protein phosphorylation,GO:0009615~response to virus,GO:0010933~positive regulation of macrophage tolerance induction,GO:0010936~negative regulation of macrophage cytokine production,GO:0019221~cytokine-mediated signaling pathway,GO:0032088~negative regu…	GO:0005634~nucleus,GO:0005737~cytoplasm,	GO:0000287~magnesium ion binding,GO:0004674~protein serine/threonine kinase activity,GO:0005524~ATP binding,GO:0042803~protein homodimerization activity,GO:0046982~protein heterodimerization activity,	hsa04722:Neurotrophin signaling pathway,	611064~Asthma susceptibility 5,
IL17RA	interleukin 17 receptor A(IL17RA)	IPR013568:SEFIR,	GO:0007166~cell surface receptor signaling pathway,GO:0019221~cytokine-mediated signaling pathway,GO:0032747~positive regulation of interleukin-23 production,GO:0050832~defense response to fungus,GO:0071621~granulocyte chemotaxis,GO:0072537~fibroblast activation,GO:1900017~positive regulation of cytokine production involved in inflammatory response,GO:2000664~positive regulation of interleukin-5 …	GO:0005576~extracellular region,GO:0005886~plasma membrane,GO:0005887~integral component of plasma membrane,	GO:0005102~receptor binding,GO:0005515~protein binding,GO:0030368~interleukin-17 receptor activity,	hsa04060:Cytokine-cytokine receptor interaction,	613953~Candidiasis, familial, 5, autosomal recessive,
JPH2	junctophilin 2(JPH2)	IPR003409:MORN motif,IPR017191:Junctophilin,	GO:0051209~release of sequestered calcium ion into cytosol,GO:0055024~regulation of cardiac muscle tissue development,GO:0055074~calcium ion homeostasis,GO:0060314~regulation of ryanodine-sensitive calcium-release channel activity,GO:0060316~positive regulation of ryanodine-sensitive calcium-release channel activity,GO:0060402~calcium ion transport into cytosol,	GO:0005886~plasma membrane,GO:0014701~junctional sarcoplasmic reticulum membrane,GO:0016021~integral component of membrane,GO:0030018~Z disc,GO:0030314~junctional membrane complex,	GO:0001786~phosphatidylserine binding,GO:0005515~protein binding,GO:0005546~phosphatidylinositol-4,5-bisphosphate binding,GO:0005547~phosphatidylinositol-3,4,5-trisphosphate binding,GO:0010314~phosphatidylinositol-5-phosphate binding,GO:0015278~calcium-release channel activity,GO:0032266~phosphatidylinositol-3-phosphate binding,GO:0070273~phosphatidylinositol-4-phosphate binding,GO:0070300~phosph…		613873~Cardiomyopathy, hypertrophic, 17,
KALRN	kalirin, RhoGEF kinase(KALRN)	IPR000219:Dbl homology (DH) domain,IPR000719:Protein kinase, catalytic domain,IPR001251:CRAL-TRIO domain,IPR001452:Src homology-3 domain,IPR001849:Pleckstrin homology domain,IPR002017:Spectrin repeat,IPR003598:Immunoglobulin subtype 2,IPR003599:Immunoglobulin subtype,IPR003961:Fibronectin, type III,IPR007110:Immunoglobulin-like domain,IPR008271:Serine/threonine-protein kinase, active site,IPR0110…	GO:0001662~behavioral fear response,GO:0006468~protein phosphorylation,GO:0007165~signal transduction,GO:0007266~Rho protein signal transduction,GO:0007399~nervous system development,GO:0007613~memory,GO:0009612~response to mechanical stimulus,GO:0014909~smooth muscle cell migration,GO:0016192~vesicle-mediated transport,GO:0035023~regulation of Rho protein signal transduction,GO:0035176~social be…	GO:0005829~cytosol,GO:0014069~postsynaptic density,GO:0015629~actin cytoskeleton,GO:0070062~extracellular exosome,	GO:0004672~protein kinase activity,GO:0004674~protein serine/threonine kinase activity,GO:0005085~guanyl-nucleotide exchange factor activity,GO:0005089~Rho guanyl-nucleotide exchange factor activity,GO:0005096~GTPase activator activity,GO:0005524~ATP binding,GO:0030676~Rac guanyl-nucleotide exchange factor activity,GO:0046872~metal ion binding,		608901~Coronary heart disease, susceptibility to, 5,
LRCH4	leucine rich repeats and calponin homology domain containing 4(LRCH4)	IPR001611:Leucine-rich repeat,IPR001715:Calponin homology domain,IPR003591:Leucine-rich repeat, typical subtype,	GO:0007399~nervous system development,	GO:0016021~integral component of membrane,GO:0016605~PML body,	GO:0005515~protein binding,
LAIR2	leukocyte associated immunoglobulin like receptor 2(LAIR2)	IPR003599:Immunoglobulin subtype,IPR007110:Immunoglobulin-like domain,IPR013783:Immunoglobulin-like fold,	GO:0050776~regulation of immune response,	GO:0005576~extracellular region,	GO:0005515~protein binding,
LMF2	lipase maturation factor 2(LMF2)	IPR009613:Lipase maturation factor,	GO:0051604~protein maturation,	GO:0005789~endoplasmic reticulum membrane,GO:0016020~membrane,GO:0016021~integral component of membrane,	GO:0005515~protein binding,
MEI1	meiotic double-stranded break formation protein 1(MEI1)	IPR011989:Armadillo-like helical,IPR016024:Armadillo-type fold,	GO:0007127~meiosis I,GO:0007141~male meiosis I,GO:0007286~spermatid development,GO:0045141~meiotic telomere clustering,	GO:0005623~cell,
MTNR1B	melatonin receptor 1B(MTNR1B)	IPR000025:Melatonin receptor family,IPR000276:G protein-coupled receptor, rhodopsin-like,IPR002278:Melatonin receptor 1A,IPR017452:GPCR, rhodopsin-like, 7TM,IPR027459:Melatonin receptor 1B,	GO:0007166~cell surface receptor signaling pathway,GO:0007187~G-protein coupled receptor signaling pathway, coupled to cyclic nucleotide second messenger,GO:0007268~chemical synaptic transmission,GO:0007623~circadian rhythm,GO:0042593~glucose homeostasis,GO:0050796~regulation of insulin secretion,	GO:0005886~plasma membrane,GO:0005887~integral component of plasma membrane,GO:0016021~integral component of membrane,	GO:0004930~G-protein coupled receptor activity,GO:0005515~protein binding,GO:0008502~melatonin receptor activity,	hsa04080:Neuroactive ligand-receptor interaction,hsa04713:Circadian entrainment,	125853~Diabetes mellitus, type 2, susceptibility to,
MPP4	membrane palmitoylated protein 4(MPP4)	IPR001452:Src homology-3 domain,IPR001478:PDZ domain,IPR004172:L27,IPR008144:Guanylate kinase,IPR008145:Guanylate kinase/L-type calcium channel,IPR014775:L27, C-terminal,IPR020590:Guanylate kinase, conserved site,IPR027417:P-loop containing nucleoside triphosphate hydrolase,		GO:0005654~nucleoplasm,GO:0005737~cytoplasm,GO:0043231~intracellular membrane-bounded organelle,
MYO7B	myosin VIIB(MYO7B)	IPR000048:IQ motif, EF-hand binding site,IPR000299:FERM domain,IPR000857:MyTH4 domain,IPR001452:Src homology-3 domain,IPR001609:Myosin head, motor domain,IPR011511:Variant SH3,IPR011993:Pleckstrin homology-like domain,IPR014352:FERM/acyl-CoA-binding protein, 3-helical bundle,IPR019748:FERM central domain,IPR019749:Band 4.1 domain,IPR027417:P-loop containing nucleoside triphosphate hydrolase,	GO:0030154~cell differentiation,GO:1904970~brush border assembly,	GO:0005856~cytoskeleton,GO:0005902~microvillus,GO:0005903~brush border,GO:0016459~myosin complex,GO:0070062~extracellular exosome,GO:0090651~apical cytoplasm,	GO:0003774~motor activity,GO:0003779~actin binding,GO:0005515~protein binding,GO:0005524~ATP binding,
NANOS3	nanos C2HC-type zinc finger 3(NANOS3)	IPR008705:Nanos/Xcat2,IPR024161:Zinc finger, nanos-type,	GO:0006417~regulation of translation,GO:0007275~multicellular organism development,GO:0007281~germ cell development,GO:0007283~spermatogenesis,GO:0017148~negative regulation of translation,GO:0048477~oogenesis,GO:0051726~regulation of cell cycle,GO:1900153~positive regulation of nuclear-transcribed mRNA catabolic process, deadenylation-dependent decay,GO:2001234~negative regulation of apoptotic s…	GO:0000932~cytoplasmic mRNA processing body,GO:0005634~nucleus,GO:0005737~cytoplasm,GO:0010494~cytoplasmic stress granule,GO:0048471~perinuclear region of cytoplasm,	GO:0003723~RNA binding,GO:0005515~protein binding,GO:0008270~zinc ion binding,
NMBR	neuromedin B receptor(NMBR)	IPR000276:G protein-coupled receptor, rhodopsin-like,IPR001556:Bombesin receptor,IPR001642:Neuromedin B receptor,IPR017452:GPCR, rhodopsin-like, 7TM,	GO:0007186~G-protein coupled receptor signaling pathway,GO:0007200~phospholipase C-activating G-protein coupled receptor signaling pathway,GO:0031989~bombesin receptor signaling pathway,	GO:0005737~cytoplasm,GO:0005886~plasma membrane,GO:0005887~integral component of plasma membrane,GO:0016021~integral component of membrane,	GO:0004946~bombesin receptor activity,	hsa04080:Neuroactive ligand-receptor interaction,
NR2E1	nuclear receptor subfamily 2 group E member 1(NR2E1)	IPR000536:Nuclear hormone receptor, ligand-binding, core,IPR001628:Zinc finger, nuclear hormone receptor-type,IPR001723:Steroid hormone receptor,IPR013088:Zinc finger, NHR/GATA-type,	GO:0000122~negative regulation of transcription from RNA polymerase II promoter,GO:0001662~behavioral fear response,GO:0002118~aggressive behavior,GO:0006351~transcription, DNA-templated,GO:0006367~transcription initiation from RNA polymerase II promoter,GO:0007399~nervous system development,GO:0007601~visual perception,GO:0021542~dentate gyrus development,GO:0021764~amygdala development,GO:00217…	GO:0005634~nucleus,GO:0005654~nucleoplasm,	GO:0001077~transcriptional activator activity, RNA polymerase II core promoter proximal region sequence-specific binding,GO:0001078~transcriptional repressor activity, RNA polymerase II core promoter proximal region sequence-specific binding,GO:0003700~transcription factor activity, sequence-specific DNA binding,GO:0003707~steroid hormone receptor activity,GO:0008270~zinc ion binding,GO:0042826~h…
NUP133	nucleoporin 133(NUP133)	IPR007187:Nucleoporin, Nup133/Nup155-like, C-terminal,IPR015943:WD40/YVTN repeat-like-containing domain,	GO:0000972~transcription-dependent tethering of RNA polymerase II gene DNA at nuclear periphery,GO:0006325~chromatin organization,GO:0006355~regulation of transcription, DNA-templated,GO:0006406~mRNA export from nucleus,GO:0006409~tRNA export from nucleus,GO:0006606~protein import into nucleus,GO:0006999~nuclear pore organization,GO:0007062~sister chromatid cohesion,GO:0007077~mitotic nuclear env…	GO:0000777~condensed chromosome kinetochore,GO:0000940~condensed chromosome outer kinetochore,GO:0005635~nuclear envelope,GO:0005643~nuclear pore,GO:0005829~cytosol,GO:0016020~membrane,GO:0031080~nuclear pore outer ring,GO:0031965~nuclear membrane,	GO:0005487~nucleocytoplasmic transporter activity,GO:0005515~protein binding,GO:0017056~structural constituent of nuclear pore,	hsa03013:RNA transport,
OR10Q1	olfactory receptor family 10 subfamily Q member 1(OR10Q1)	IPR000276:G protein-coupled receptor, rhodopsin-like,IPR000725:Olfactory receptor,IPR017452:GPCR, rhodopsin-like, 7TM,	GO:0007186~G-protein coupled receptor signaling pathway,GO:0050911~detection of chemical stimulus involved in sensory perception of smell,	GO:0005886~plasma membrane,GO:0016021~integral component of membrane,	GO:0004930~G-protein coupled receptor activity,GO:0004984~olfactory receptor activity,GO:0005549~odorant binding,	hsa04740:Olfactory transduction,
OR5B3	olfactory receptor family 5 subfamily B member 3(OR5B3)	IPR000276:G protein-coupled receptor, rhodopsin-like,IPR000725:Olfactory receptor,IPR017452:GPCR, rhodopsin-like, 7TM,	GO:0007186~G-protein coupled receptor signaling pathway,GO:0050911~detection of chemical stimulus involved in sensory perception of smell,	GO:0005886~plasma membrane,GO:0016021~integral component of membrane,	GO:0004930~G-protein coupled receptor activity,GO:0004984~olfactory receptor activity,GO:0005549~odorant binding,	hsa04740:Olfactory transduction,
OR5T3	olfactory receptor family 5 subfamily T member 3(OR5T3)	IPR000276:G protein-coupled receptor, rhodopsin-like,IPR000725:Olfactory receptor,IPR017452:GPCR, rhodopsin-like, 7TM,	GO:0007192~adenylate cyclase-activating serotonin receptor signaling pathway,GO:0007268~chemical synaptic transmission,GO:0050911~detection of chemical stimulus involved in sensory perception of smell,	GO:0005886~plasma membrane,GO:0005887~integral component of plasma membrane,GO:0016021~integral component of membrane,GO:0030425~dendrite,	GO:0004930~G-protein coupled receptor activity,GO:0004984~olfactory receptor activity,GO:0004993~G-protein coupled serotonin receptor activity,GO:0030594~neurotransmitter receptor activity,	hsa04740:Olfactory transduction,
OR8A1	olfactory receptor family 8 subfamily A member 1(OR8A1)	IPR000276:G protein-coupled receptor, rhodopsin-like,IPR000725:Olfactory receptor,IPR017452:GPCR, rhodopsin-like, 7TM,	GO:0007186~G-protein coupled receptor signaling pathway,GO:0007411~axon guidance,GO:0050911~detection of chemical stimulus involved in sensory perception of smell,	GO:0005886~plasma membrane,GO:0016021~integral component of membrane,	GO:0004930~G-protein coupled receptor activity,GO:0004984~olfactory receptor activity,GO:0005549~odorant binding,	hsa04740:Olfactory transduction,
PTCHD4	patched domain containing 4(PTCHD4)	IPR000731:Sterol-sensing domain,IPR003392:Patched,		GO:0016021~integral component of membrane,
PCLO	piccolo presynaptic cytomatrix protein(PCLO)	IPR000008:C2 calcium-dependent membrane targeting,IPR001478:PDZ domain,IPR001565:Synaptotagmin,IPR008899:Zinc finger, piccolo-type,IPR011011:Zinc finger, FYVE/PHD-type,IPR013083:Zinc finger, RING/FYVE/PHD-type,	GO:0007010~cytoskeleton organization,GO:0007416~synapse assembly,GO:0016079~synaptic vesicle exocytosis,GO:0017157~regulation of exocytosis,GO:0019933~cAMP-mediated signaling,GO:0030073~insulin secretion,GO:0035418~protein localization to synapse,	GO:0005856~cytoskeleton,GO:0014069~postsynaptic density,GO:0016020~membrane,GO:0016021~integral component of membrane,GO:0030054~cell junction,GO:0045202~synapse,GO:0048786~presynaptic active zone,GO:0048788~cytoskeleton of presynaptic active zone,GO:0070062~extracellular exosome,	GO:0005509~calcium ion binding,GO:0005522~profilin binding,GO:0005544~calcium-dependent phospholipid binding,	hsa04911:Insulin secretion,	608027~Pontocerebellar hypoplasia, type 3,
PLXDC1	plexin domain containing 1(PLXDC1)	IPR002165:Plexin,	GO:0001525~angiogenesis,GO:0021510~spinal cord development,	GO:0005576~extracellular region,GO:0005615~extracellular space,GO:0005622~intracellular,GO:0005737~cytoplasm,GO:0005886~plasma membrane,GO:0005923~bicellular tight junction,GO:0016021~integral component of membrane,GO:0030425~dendrite,GO:0043025~neuronal cell body,GO:0043235~receptor complex,	GO:0005515~protein binding,
GALNT15	polypeptide N-acetylgalactosaminyltransferase 15(GALNT15)	IPR000772:Ricin B lectin domain,IPR001173:Glycosyl transferase, family 2,	GO:0006486~protein glycosylation,GO:0016266~O-glycan processing,	GO:0000139~Golgi membrane,GO:0016021~integral component of membrane,GO:0030133~transport vesicle,	GO:0004653~polypeptide N-acetylgalactosaminyltransferase activity,GO:0016740~transferase activity,GO:0016757~transferase activity, transferring glycosyl groups,GO:0030246~carbohydrate binding,GO:0046872~metal ion binding,	hsa00512:Mucin type O-Glycan biosynthesis,hsa01100:Metabolic pathways,
KCNH5	potassium voltage-gated channel subfamily H member 5(KCNH5)	IPR000014:PAS domain,IPR000595:Cyclic nucleotide-binding domain,IPR000700:PAS-associated, C-terminal,IPR001610:PAC motif,IPR003938:Potassium channel, voltage-dependent, EAG/ELK/ERG,IPR003949:Potassium channel, voltage-dependent, EAG,IPR005821:Ion transport domain,IPR014710:RmlC-like jelly roll fold,IPR018490:Cyclic nucleotide-binding-like,	GO:0000160~phosphorelay signal transduction system,GO:0010389~regulation of G2/M transition of mitotic cell cycle,GO:0023014~signal transduction by protein phosphorylation,GO:0034765~regulation of ion transmembrane transport,GO:0042391~regulation of membrane potential,GO:0071805~potassium ion transmembrane transport,	GO:0005622~intracellular,GO:0005886~plasma membrane,GO:0005887~integral component of plasma membrane,GO:0009986~cell surface,GO:0016021~integral component of membrane,	GO:0000155~phosphorelay sensor kinase activity,GO:0005249~voltage-gated potassium channel activity,GO:0005516~calmodulin binding,GO:0044325~ion channel binding,GO:0046982~protein heterodimerization activity,
PRODH2	proline dehydrogenase 2(PRODH2)	IPR002872:Proline dehydrogenase,IPR015659:Proline oxidase,	GO:0006562~proline catabolic process,GO:0010133~proline catabolic process to glutamate,GO:0055114~oxidation-reduction process,	GO:0005739~mitochondrion,GO:0005743~mitochondrial inner membrane,	GO:0004657~proline dehydrogenase activity,GO:0071949~FAD binding,	hsa00330:Arginine and proline metabolism,hsa01100:Metabolic pathways,
PRR5	proline rich 5(PRR5)	IPR013745:HbrB-like,IPR016159:Cullin repeat-like-containing domain,	GO:0001934~positive regulation of protein phosphorylation,GO:0007049~cell cycle,GO:0014068~positive regulation of phosphatidylinositol 3-kinase signaling,GO:0031295~T cell costimulation,GO:0038203~TORC2 signaling,GO:0048015~phosphatidylinositol-mediated signaling,	GO:0005829~cytosol,GO:0031932~TORC2 complex,
PCSK2	proprotein convertase subtilisin/kexin type 2(PCSK2)	IPR000209:Peptidase S8/S53 domain,IPR002884:Proprotein convertase, P,IPR008979:Galactose-binding domain-like,IPR009020:Proteinase inhibitor, propeptide,IPR015500:Peptidase S8, subtilisin-related,IPR022398:Peptidase S8, subtilisin, His-active site,IPR023827:Peptidase S8, subtilisin, Asp-active site,IPR023828:Peptidase S8, subtilisin, Ser-active site,	GO:0006508~proteolysis,GO:0007399~nervous system development,GO:0016540~protein autoprocessing,GO:0030070~insulin processing,GO:0034230~enkephalin processing,GO:0034231~islet amyloid polypeptide processing,	GO:0005615~extracellular space,GO:0016020~membrane,GO:0030133~transport vesicle,GO:0030425~dendrite,GO:0034774~secretory granule lumen,GO:0043204~perikaryon,	GO:0004252~serine-type endopeptidase activity,GO:0005515~protein binding,GO:0032403~protein complex binding,
POMGNT2	protein O-linked mannose N-acetylglucosaminyltransferase 2 (beta 1,4-)(POMGNT2)	IPR003961:Fibronectin, type III,IPR007657:Glycosyltransferase AER61, uncharacterised,IPR013783:Immunoglobulin-like fold,	GO:0001764~neuron migration,GO:0006493~protein O-linked glycosylation,GO:0035269~protein O-linked mannosylation,	GO:0005783~endoplasmic reticulum,GO:0005789~endoplasmic reticulum membrane,GO:0016021~integral component of membrane,	GO:0005515~protein binding,GO:0008375~acetylglucosaminyltransferase activity,GO:0016757~transferase activity, transferring glycosyl groups,GO:0097363~protein O-GlcNAc transferase activity,		614830~Muscular dystrophy-dystroglycanopathy (congenital with brain and eye anomalies, type A, 8,
PPM1E	protein phosphatase, Mg2+/Mn2+ dependent 1E(PPM1E)	IPR000222:Protein phosphatase 2C, manganese/magnesium aspartate binding site,IPR001932:Protein phosphatase 2C (PP2C)-like,IPR015655:Protein phosphatase 2C,	GO:0006469~negative regulation of protein kinase activity,GO:0035690~cellular response to drug,GO:0035970~peptidyl-threonine dephosphorylation,GO:0051496~positive regulation of stress fiber assembly,	GO:0005634~nucleus,GO:0005730~nucleolus,GO:0005739~mitochondrion,GO:0043234~protein complex,	GO:0004722~protein serine/threonine phosphatase activity,GO:0005515~protein binding,GO:0046872~metal ion binding,
POMK	protein-O-mannose kinase(POMK)	IPR000719:Protein kinase, catalytic domain,IPR001245:Serine-threonine/tyrosine-protein kinase catalytic domain,IPR011009:Protein kinase-like domain,	GO:0001764~neuron migration,GO:0006468~protein phosphorylation,GO:0006493~protein O-linked glycosylation,GO:0007420~brain development,GO:0007611~learning or memory,GO:0019233~sensory perception of pain,GO:0046835~carbohydrate phosphorylation,GO:0050905~neuromuscular process,	GO:0005789~endoplasmic reticulum membrane,GO:0016021~integral component of membrane,	GO:0004672~protein kinase activity,GO:0005524~ATP binding,GO:0016773~phosphotransferase activity, alcohol group as acceptor,GO:0019200~carbohydrate kinase activity,		615249~Muscular dystrophy-dystroglycanopathy (congenital with brain and eye anomalies), type A, 12,616094~Muscular dystrophy-dystroglycanopathy (limb-girdle), type C, 12,
PCDH1	protocadherin 1(PCDH1)	IPR002126:Cadherin,IPR013164:Cadherin, N-terminal,IPR013585:Protocadherin,IPR015919:Cadherin-like,IPR020894:Cadherin conserved site,	GO:0007156~homophilic cell adhesion via plasma membrane adhesion molecules,GO:0007267~cell-cell signaling,GO:0007399~nervous system development,	GO:0005886~plasma membrane,GO:0005887~integral component of plasma membrane,GO:0005911~cell-cell junction,GO:0016021~integral component of membrane,	GO:0005509~calcium ion binding,
PCDHA5	protocadherin alpha 5(PCDHA5)	IPR002126:Cadherin,IPR013164:Cadherin, N-terminal,IPR015919:Cadherin-like,IPR020894:Cadherin conserved site,	GO:0007155~cell adhesion,GO:0007156~homophilic cell adhesion via plasma membrane adhesion molecules,GO:0007399~nervous system development,	GO:0005887~integral component of plasma membrane,	GO:0005509~calcium ion binding,
PCDHA8	protocadherin alpha 8(PCDHA8)	IPR002126:Cadherin,IPR013164:Cadherin, N-terminal,IPR015919:Cadherin-like,IPR020894:Cadherin conserved site,	GO:0007155~cell adhesion,GO:0007156~homophilic cell adhesion via plasma membrane adhesion molecules,GO:0007399~nervous system development,	GO:0005886~plasma membrane,GO:0005887~integral component of plasma membrane,GO:0016021~integral component of membrane,	GO:0005509~calcium ion binding,
PCDHB6	protocadherin beta 6(PCDHB6)	IPR002126:Cadherin,IPR013164:Cadherin, N-terminal,IPR015919:Cadherin-like,IPR020894:Cadherin conserved site,	GO:0007155~cell adhesion,GO:0007156~homophilic cell adhesion via plasma membrane adhesion molecules,GO:0007268~chemical synaptic transmission,GO:0007399~nervous system development,GO:0007416~synapse assembly,GO:0009988~cell-cell recognition,GO:0016339~calcium-dependent cell-cell adhesion via plasma membrane cell adhesion molecules,	GO:0005886~plasma membrane,GO:0005887~integral component of plasma membrane,GO:0016021~integral component of membrane,	GO:0005509~calcium ion binding,GO:0042802~identical protein binding,
RGS14	regulator of G-protein signaling 14(RGS14)	IPR003109:GoLoco motif,IPR003116:Raf-like Ras-binding,IPR016137:Regulator of G protein signalling superfamily,IPR024066:Regulator of G-protein signaling, domain 1,	GO:0006913~nucleocytoplasmic transport,GO:0006979~response to oxidative stress,GO:0007051~spindle organization,GO:0007059~chromosome segregation,GO:0007067~mitotic nuclear division,GO:0007612~learning,GO:0007616~long-term memory,GO:0008277~regulation of G-protein coupled receptor protein signaling pathway,GO:0008542~visual learning,GO:0010070~zygote asymmetric cell division,GO:0031914~negative re…	GO:0000922~spindle pole,GO:0005622~intracellular,GO:0005634~nucleus,GO:0005737~cytoplasm,GO:0005813~centrosome,GO:0005819~spindle,GO:0005874~microtubule,GO:0005886~plasma membrane,GO:0014069~postsynaptic density,GO:0016604~nuclear body,GO:0016605~PML body,GO:0030054~cell junction,GO:0030425~dendrite,GO:0043197~dendritic spine,GO:0045211~postsynaptic membrane,	GO:0001965~G-protein alpha-subunit binding,GO:0005057~receptor signaling protein activity,GO:0005092~GDP-dissociation inhibitor activity,GO:0005096~GTPase activator activity,GO:0005515~protein binding,GO:0008017~microtubule binding,GO:0019901~protein kinase binding,GO:0030159~receptor signaling complex scaffold activity,GO:0032794~GTPase activating protein binding,	hsa04015:Rap1 signaling pathway,
RFPL2	ret finger protein like 2(RFPL2)	IPR001870:B30.2/SPRY domain,IPR003877:SPla/RYanodine receptor SPRY,IPR003879:Butyrophylin-like,IPR006574:SPRY-associated,IPR013083:Zinc finger, RING/FYVE/PHD-type,IPR013320:Concanavalin A-like lectin/glucanase, subgroup,IPR022723:RDM domain, Ret finger protein-like,			GO:0046872~metal ion binding,
RTN4	reticulon 4(RTN4)	IPR003388:Reticulon,	GO:0006915~apoptotic process,GO:0007413~axonal fasciculation,GO:0021801~cerebral cortex radial glia guided migration,GO:0030308~negative regulation of cell growth,GO:0030334~regulation of cell migration,GO:0030517~negative regulation of axon extension,GO:0042981~regulation of apoptotic process,GO:0050771~negative regulation of axonogenesis,GO:0051292~nuclear pore complex assembly,GO:0060317~cardi…	GO:0005622~intracellular,GO:0005635~nuclear envelope,GO:0005783~endoplasmic reticulum,GO:0005789~endoplasmic reticulum membrane,GO:0005886~plasma membrane,GO:0005913~cell-cell adherens junction,GO:0014069~postsynaptic density,GO:0016021~integral component of membrane,GO:0030176~integral component of endoplasmic reticulum membrane,GO:0042995~cell projection,GO:0070062~extracellular exosome,	GO:0005515~protein binding,GO:0044822~poly(A) RNA binding,GO:0098641~cadherin binding involved in cell-cell adhesion,
RNF216	ring finger protein 216(RNF216)	IPR002867:Zinc finger, C6HC-type,	GO:0006915~apoptotic process,GO:0016032~viral process,GO:0032480~negative regulation of type I interferon production,GO:0032648~regulation of interferon-beta production,GO:0043161~proteasome-mediated ubiquitin-dependent protein catabolic process,GO:0050691~regulation of defense response to virus by host,GO:0070936~protein K48-linked ubiquitination,GO:0097039~protein linear polyubiquitination,	GO:0000151~ubiquitin ligase complex,GO:0005634~nucleus,GO:0005829~cytosol,	GO:0004842~ubiquitin-protein transferase activity,GO:0005515~protein binding,GO:0016874~ligase activity,GO:0043130~ubiquitin binding,GO:0046872~metal ion binding,GO:0061630~ubiquitin protein ligase activity,		212840~Cerebellar ataxia and hypogonadotropic hypogonadism,
SCCPDH	saccharopine dehydrogenase (putative)(SCCPDH)	IPR005097:Saccharopine dehydrogenase / Homospermidine synthase,IPR016040:NAD(P)-binding domain,	GO:0055114~oxidation-reduction process,	GO:0005634~nucleus,GO:0005739~mitochondrion,GO:0005811~lipid particle,GO:0016020~membrane,GO:0030496~midbody,	GO:0016491~oxidoreductase activity,
SLFN14	schlafen family member 14(SLFN14)	IPR007421:ATPase, AAA-4,IPR027417:P-loop containing nucleoside triphosphate hydrolase,	GO:0006402~mRNA catabolic process,GO:0016075~rRNA catabolic process,GO:0036345~platelet maturation,GO:0071286~cellular response to magnesium ion,GO:0071287~cellular response to manganese ion,GO:0090502~RNA phosphodiester bond hydrolysis, endonucleolytic,	GO:0005634~nucleus,GO:0005737~cytoplasm,	GO:0004521~endoribonuclease activity,GO:0005524~ATP binding,GO:0043022~ribosome binding,
SELE	selectin E(SELE)	IPR000436:Sushi/SCR/CCP,IPR000742:Epidermal growth factor-like domain,IPR001304:C-type lectin,IPR002396:Selectin superfamily,IPR013032:EGF-like, conserved site,IPR016186:C-type lectin-like,IPR016187:C-type lectin fold,IPR018378:C-type lectin, conserved site,	GO:0002092~positive regulation of receptor internalization,GO:0002523~leukocyte migration involved in inflammatory response,GO:0006954~inflammatory response,GO:0007155~cell adhesion,GO:0007157~heterophilic cell-cell adhesion via plasma membrane cell adhesion molecules,GO:0007159~leukocyte cell-cell adhesion,GO:0007202~activation of phospholipase C activity,GO:0019722~calcium-mediated signaling,GO…	GO:0005615~extracellular space,GO:0005886~plasma membrane,GO:0005901~caveola,GO:0005905~clathrin-coated pit,GO:0016021~integral component of membrane,GO:0030863~cortical cytoskeleton,GO:0045121~membrane raft,GO:0048471~perinuclear region of cytoplasm,	GO:0004888~transmembrane signaling receptor activity,GO:0005515~protein binding,GO:0033691~sialic acid binding,GO:0043274~phospholipase binding,GO:0070492~oligosaccharide binding,	hsa04514:Cell adhesion molecules (CAMs),hsa04668:TNF signaling pathway,hsa05143:African trypanosomiasis,hsa05144:Malaria,	145500~Blood pressure regulation QTL,
SELP	selectin P(SELP)	IPR000436:Sushi/SCR/CCP,IPR000742:Epidermal growth factor-like domain,IPR001304:C-type lectin,IPR002396:Selectin superfamily,IPR013032:EGF-like, conserved site,IPR016186:C-type lectin-like,IPR016187:C-type lectin fold,IPR018378:C-type lectin, conserved site,	GO:0002576~platelet degranulation,GO:0002687~positive regulation of leukocyte migration,GO:0006954~inflammatory response,GO:0007155~cell adhesion,GO:0007157~heterophilic cell-cell adhesion via plasma membrane cell adhesion molecules,GO:0007159~leukocyte cell-cell adhesion,GO:0010572~positive regulation of platelet activation,GO:0014068~positive regulation of phosphatidylinositol 3-kinase signalin…	GO:0005615~extracellular space,GO:0005654~nucleoplasm,GO:0005737~cytoplasm,GO:0005886~plasma membrane,GO:0005887~integral component of plasma membrane,GO:0009897~external side of plasma membrane,GO:0016020~membrane,GO:0016021~integral component of membrane,GO:0031088~platelet dense granule membrane,GO:0031092~platelet alpha granule membrane,	GO:0001530~lipopolysaccharide binding,GO:0001948~glycoprotein binding,GO:0005515~protein binding,GO:0008201~heparin binding,GO:0030246~carbohydrate binding,GO:0033691~sialic acid binding,GO:0042806~fucose binding,GO:0043208~glycosphingolipid binding,GO:0048306~calcium-dependent protein binding,GO:0070492~oligosaccharide binding,	hsa04514:Cell adhesion molecules (CAMs),hsa05144:Malaria,hsa05150:Staphylococcus aureus infection,	147050~Atopy, susceptibility to,
SHISA9	shisa family member 9(SHISA9)	IPR026910:Shisa family,	GO:0048172~regulation of short-term neuronal synaptic plasticity,GO:2000311~regulation of alpha-amino-3-hydroxy-5-methyl-4-isoxazole propionate selective glutamate receptor activity,	GO:0008328~ionotropic glutamate receptor complex,GO:0030054~cell junction,GO:0032281~AMPA glutamate receptor complex,GO:0032591~dendritic spine membrane,GO:0045202~synapse,	GO:0030165~PDZ domain binding,
SNRPB	small nuclear ribonucleoprotein polypeptides B and B1(SNRPB)	IPR001163:Ribonucleoprotein LSM domain,IPR010920:Like-Sm (LSM) domain,IPR017131:Small ribonucleoprotein associated, SmB/SmN,	GO:0000387~spliceosomal snRNP assembly,GO:0000398~mRNA splicing, via spliceosome,GO:0006369~termination of RNA polymerase II transcription,GO:0006479~protein methylation,GO:0008334~histone mRNA metabolic process,GO:0008380~RNA splicing,GO:0051170~nuclear import,	GO:0005634~nucleus,GO:0005654~nucleoplasm,GO:0005681~spliceosomal complex,GO:0005682~U5 snRNP,GO:0005683~U7 snRNP,GO:0005685~U1 snRNP,GO:0005686~U2 snRNP,GO:0005687~U4 snRNP,GO:0005689~U12-type spliceosomal complex,GO:0005697~telomerase holoenzyme complex,GO:0005732~small nucleolar ribonucleoprotein complex,GO:0005829~cytosol,GO:0019013~viral nucleocapsid,GO:0030529~intracellular ribonucleoprotei…	GO:0003723~RNA binding,GO:0005515~protein binding,GO:0030620~U2 snRNA binding,GO:0044822~poly(A) RNA binding,GO:0070034~telomerase RNA binding,GO:0071208~histone pre-mRNA DCP binding,	hsa03040:Spliceosome,hsa05322:Systemic lupus erythematosus,	117650~Cerebrocostomandibular syndrome,
SLC1A6	solute carrier family 1 member 6(SLC1A6)	IPR001991:Sodium:dicarboxylate symporter,IPR018107:Sodium:dicarboxylate symporter, conserved site,	GO:0006811~ion transport,GO:0007268~chemical synaptic transmission,GO:0014047~glutamate secretion,GO:0015810~aspartate transport,GO:0015813~L-glutamate transport,GO:0042391~regulation of membrane potential,GO:0089711~L-glutamate transmembrane transport,GO:0089712~L-aspartate transmembrane transport,	GO:0005794~Golgi apparatus,GO:0005886~plasma membrane,GO:0005887~integral component of plasma membrane,GO:0016020~membrane,GO:0016021~integral component of membrane,	GO:0005314~high-affinity glutamate transmembrane transporter activity,GO:0015171~amino acid transmembrane transporter activity,GO:0015183~L-aspartate transmembrane transporter activity,GO:0015293~symporter activity,	hsa04724:Glutamatergic synapse,
SLC25A31	solute carrier family 25 member 31(SLC25A31)	IPR002067:Mitochondrial carrier protein,IPR002113:Adenine nucleotide translocator 1,IPR018108:Mitochondrial substrate/solute carrier,IPR023395:Mitochondrial carrier domain,	GO:0006412~translation,GO:0055085~transmembrane transport,	GO:0005634~nucleus,GO:0005739~mitochondrion,GO:0005743~mitochondrial inner membrane,GO:0016021~integral component of membrane,GO:0031514~motile cilium,	GO:0003735~structural constituent of ribosome,GO:0005215~transporter activity,	hsa04020:Calcium signaling pathway,hsa04022:cGMP-PKG signaling pathway,hsa05012:Parkinson's disease,hsa05016:Huntington's disease,hsa05166:HTLV-I infection,
SLC25A35	solute carrier family 25 member 35(SLC25A35)	IPR018108:Mitochondrial substrate/solute carrier,IPR023395:Mitochondrial carrier domain,	GO:0006412~translation,GO:0006810~transport,	GO:0005743~mitochondrial inner membrane,GO:0016021~integral component of membrane,	GO:0003735~structural constituent of ribosome,
SLC25A4	solute carrier family 25 member 4(SLC25A4)	IPR002067:Mitochondrial carrier protein,IPR002113:Adenine nucleotide translocator 1,IPR018108:Mitochondrial substrate/solute carrier,IPR023395:Mitochondrial carrier domain,	GO:0000002~mitochondrial genome maintenance,GO:0006091~generation of precursor metabolites and energy,GO:0006412~translation,GO:0006810~transport,GO:0008637~apoptotic mitochondrial changes,GO:0015853~adenine transport,GO:0016032~viral process,GO:0050796~regulation of insulin secretion,GO:0055085~transmembrane transport,GO:0060546~negative regulation of necroptotic process,	GO:0005634~nucleus,GO:0005739~mitochondrion,GO:0005743~mitochondrial inner membrane,GO:0005887~integral component of plasma membrane,GO:0016021~integral component of membrane,GO:0043209~myelin sheath,	GO:0003735~structural constituent of ribosome,GO:0005215~transporter activity,GO:0005515~protein binding,GO:0015207~adenine transmembrane transporter activity,	hsa04020:Calcium signaling pathway,hsa04022:cGMP-PKG signaling pathway,hsa05012:Parkinson's disease,hsa05016:Huntington's disease,hsa05166:HTLV-I infection,	609283~Progressive external ophthalmoplegia with mitochondrial DNA deletions, autosomal dominant 2,615418~Mitochondrial DNA depletion syndrome 12 (cardiomyopathic type),
SLC5A7	solute carrier family 5 member 7(SLC5A7)	IPR001734:Sodium/solute symporter,	GO:0006814~sodium ion transport,GO:0007269~neurotransmitter secretion,GO:0007271~synaptic transmission, cholinergic,GO:0007274~neuromuscular synaptic transmission,GO:0008292~acetylcholine biosynthetic process,GO:0015871~choline transport,GO:0055085~transmembrane transport,	GO:0005886~plasma membrane,GO:0005887~integral component of plasma membrane,GO:0016021~integral component of membrane,GO:0030424~axon,GO:0030425~dendrite,GO:0043204~perikaryon,GO:0045202~synapse,GO:0098793~presynapse,	GO:0005215~transporter activity,GO:0005307~choline:sodium symporter activity,GO:0015220~choline transmembrane transporter activity,GO:0033265~choline binding,	hsa04725:Cholinergic synapse,hsa05231:Choline metabolism in cancer,	158580~Neuronopathy, distal hereditary motor, type VIIA,
SLC7A5	solute carrier family 7 member 5(SLC7A5)	IPR002293:Amino acid/polyamine transporter I,IPR004760:L-type amino acid transporter,	GO:0006520~cellular amino acid metabolic process,GO:0006810~transport,GO:0006865~amino acid transport,GO:0007399~nervous system development,GO:0015804~neutral amino acid transport,GO:0015807~L-amino acid transport,GO:0030154~cell differentiation,GO:0050900~leukocyte migration,GO:1902475~L-alpha-amino acid transmembrane transport,	GO:0005737~cytoplasm,GO:0005829~cytosol,GO:0005886~plasma membrane,GO:0005887~integral component of plasma membrane,GO:0016020~membrane,GO:0016021~integral component of membrane,GO:0016324~apical plasma membrane,GO:0043231~intracellular membrane-bounded organelle,GO:0070062~extracellular exosome,	GO:0015171~amino acid transmembrane transporter activity,GO:0015175~neutral amino acid transmembrane transporter activity,GO:0015179~L-amino acid transmembrane transporter activity,GO:0015297~antiporter activity,GO:0042605~peptide antigen binding,	hsa05230:Central carbon metabolism in cancer,
SNX14	sorting nexin 14(SNX14)	IPR001683:Phox homologous domain,IPR003114:Phox-associated domain,IPR013937:Sorting nexin, C-terminal,IPR016137:Regulator of G protein signalling superfamily,	GO:0015031~protein transport,GO:0097352~autophagosome maturation,	GO:0005764~lysosome,GO:0005765~lysosomal membrane,GO:0005770~late endosome,GO:0016021~integral component of membrane,GO:0030425~dendrite,GO:0031902~late endosome membrane,	GO:0035091~phosphatidylinositol binding,GO:0080025~phosphatidylinositol-3,5-bisphosphate binding,		616354~Spinocerebellar ataxia, autosomal recessive 20,
SPTBN4	spectrin beta, non-erythrocytic 4(SPTBN4)	IPR001589:Actinin-type, actin-binding, conserved site,IPR001605:Pleckstrin homology domain, spectrin-type,IPR001715:Calponin homology domain,IPR001849:Pleckstrin homology domain,IPR002017:Spectrin repeat,IPR011993:Pleckstrin homology-like domain,IPR016343:Spectrin, beta subunit,IPR018159:Spectrin/alpha-actinin,	GO:0000165~MAPK cascade,GO:0002028~regulation of sodium ion transport,GO:0006888~ER to Golgi vesicle-mediated transport,GO:0007016~cytoskeletal anchoring at plasma membrane,GO:0007409~axonogenesis,GO:0007411~axon guidance,GO:0007605~sensory perception of sound,GO:0007628~adult walking behavior,GO:0009566~fertilization,GO:0010459~negative regulation of heart rate,GO:0016192~vesicle-mediated transp…	GO:0005737~cytoplasm,GO:0005829~cytosol,GO:0005886~plasma membrane,GO:0005912~adherens junction,GO:0008091~spectrin,GO:0016020~membrane,GO:0016363~nuclear matrix,GO:0016605~PML body,GO:0033268~node of Ranvier,GO:0033270~paranode region of axon,GO:0043025~neuronal cell body,GO:0043194~axon initial segment,GO:0043203~axon hillock,GO:0070062~extracellular exosome,GO:0070852~cell body fiber,	GO:0003779~actin binding,GO:0005088~Ras guanyl-nucleotide exchange factor activity,GO:0005200~structural constituent of cytoskeleton,GO:0005515~protein binding,GO:0005543~phospholipid binding,GO:0019902~phosphatase binding,GO:0030506~ankyrin binding,GO:0030507~spectrin binding,
SPEN	spen family transcriptional repressor(SPEN)	IPR000504:RNA recognition motif domain,IPR010912:Spen paralogue/orthologue C-terminal, metazoa,IPR012677:Nucleotide-binding, alpha-beta plait,IPR012921:Spen paralogue and orthologue SPOC, C-terminal,IPR016194:SPOC like C-terminal domain,	GO:0000122~negative regulation of transcription from RNA polymerase II promoter,GO:0000398~mRNA splicing, via spliceosome,GO:0006351~transcription, DNA-templated,GO:0007219~Notch signaling pathway,GO:0016032~viral process,GO:0045892~negative regulation of transcription, DNA-templated,GO:0050769~positive regulation of neurogenesis,	GO:0005634~nucleus,GO:0005654~nucleoplasm,GO:0017053~transcriptional repressor complex,GO:0070062~extracellular exosome,	GO:0000166~nucleotide binding,GO:0001085~RNA polymerase II transcription factor binding,GO:0001191~transcriptional repressor activity, RNA polymerase II transcription factor binding,GO:0003676~nucleic acid binding,GO:0003677~DNA binding,GO:0005515~protein binding,GO:0044822~poly(A) RNA binding,
SMOX	spermine oxidase(SMOX)	IPR002937:Amine oxidase,IPR023753:Pyridine nucleotide-disulphide oxidoreductase, FAD/NAD(P)-binding domain,	GO:0006596~polyamine biosynthetic process,GO:0006598~polyamine catabolic process,GO:0046208~spermine catabolic process,GO:0055114~oxidation-reduction process,	GO:0005634~nucleus,GO:0005737~cytoplasm,GO:0005829~cytosol,	GO:0016491~oxidoreductase activity,GO:0046592~polyamine oxidase activity,GO:0052894~norspermine:oxygen oxidoreductase activity,GO:0052895~N1-acetylspermine:oxygen oxidoreductase (N1-acetylspermidine-forming) activity,GO:0052901~spermine:oxygen oxidoreductase (spermidine-forming) activity,	hsa00330:Arginine and proline metabolism,hsa00410:beta-Alanine metabolism,
SNTG2	syntrophin gamma 2(SNTG2)	IPR001478:PDZ domain,IPR011993:Pleckstrin homology-like domain,IPR015482:Syntrophin,	GO:0007417~central nervous system development,	GO:0005737~cytoplasm,GO:0005856~cytoskeleton,GO:0016013~syntrophin complex,GO:0042383~sarcolemma,	GO:0003779~actin binding,GO:0005198~structural molecule activity,GO:0030165~PDZ domain binding,GO:0097109~neuroligin family protein binding,
TAS1R2	taste 1 receptor member 2(TAS1R2)	IPR000337:GPCR, family 3,IPR001828:Extracellular ligand-binding receptor,IPR011500:GPCR, family 3, nine cysteines domain,IPR017978:GPCR, family 3, C-terminal,IPR017979:GPCR, family 3, conserved site,	GO:0001582~detection of chemical stimulus involved in sensory perception of sweet taste,GO:0007186~G-protein coupled receptor signaling pathway,GO:0032467~positive regulation of cytokinesis,GO:0050916~sensory perception of sweet taste,	GO:0005886~plasma membrane,GO:0016021~integral component of membrane,GO:0043235~receptor complex,GO:1903767~sweet taste receptor complex,	GO:0004930~G-protein coupled receptor activity,GO:0008527~taste receptor activity,GO:0033041~sweet taste receptor activity,GO:0046982~protein heterodimerization activity,	hsa04742:Taste transduction,hsa04973:Carbohydrate digestion and absorption,
TERT	telomerase reverse transcriptase(TERT)	IPR000477:Reverse transcriptase,IPR003545:Telomere reverse transcriptase,IPR021891:Telomerase ribonucleoprotein complex - RNA-binding domain,	GO:0000723~telomere maintenance,GO:0001172~transcription, RNA-templated,GO:0006278~RNA-dependent DNA biosynthetic process,GO:0007004~telomere maintenance via telomerase,GO:0007005~mitochondrion organization,GO:0010629~negative regulation of gene expression,GO:0022616~DNA strand elongation,GO:0030177~positive regulation of Wnt signaling pathway,GO:0030422~production of siRNA involved in RNA interf…	GO:0000333~telomerase catalytic core complex,GO:0000781~chromosome, telomeric region,GO:0000783~nuclear telomere cap complex,GO:0000784~nuclear chromosome, telomeric region,GO:0005634~nucleus,GO:0005654~nucleoplasm,GO:0005697~telomerase holoenzyme complex,GO:0005730~nucleolus,GO:0005886~plasma membrane,GO:0016605~PML body,GO:0031379~RNA-directed RNA polymerase complex,GO:0042645~mitochondrial nuc…	GO:0000049~tRNA binding,GO:0001223~transcription coactivator binding,GO:0003677~DNA binding,GO:0003720~telomerase activity,GO:0003721~telomerase RNA reverse transcriptase activity,GO:0003723~RNA binding,GO:0003964~RNA-directed DNA polymerase activity,GO:0003968~RNA-directed RNA polymerase activity,GO:0005515~protein binding,GO:0016779~nucleotidyltransferase activity,GO:0042162~telomeric DNA bindi…	hsa05166:HTLV-I infection,	601626~Leukemia, acute myeloid,613989~Dyskeratosis congenita, autosomal dominant 2,613989~Dyskeratosis congenita, autosomal recessive 4,614742~Pulmonary fibrosis and/or bone marrow failure, telomere-related, 1,615134~Melanoma, cutaneous malignant, 9,
TLR9	toll like receptor 9(TLR9)	IPR000157:Toll/interleukin-1 receptor homology (TIR) domain,IPR001611:Leucine-rich repeat,IPR003591:Leucine-rich repeat, typical subtype,IPR027181:Toll-like receptor 9,	GO:0002224~toll-like receptor signaling pathway,GO:0002237~response to molecule of bacterial origin,GO:0002755~MyD88-dependent toll-like receptor signaling pathway,GO:0006954~inflammatory response,GO:0007252~I-kappaB phosphorylation,GO:0007409~axonogenesis,GO:0010628~positive regulation of gene expression,GO:0030277~maintenance of gastrointestinal epithelium,GO:0032088~negative regulation of NF-k…	GO:0000139~Golgi membrane,GO:0005576~extracellular region,GO:0005737~cytoplasm,GO:0005764~lysosome,GO:0005768~endosome,GO:0005783~endoplasmic reticulum,GO:0005789~endoplasmic reticulum membrane,GO:0005886~plasma membrane,GO:0010008~endosome membrane,GO:0016021~integral component of membrane,GO:0016323~basolateral plasma membrane,GO:0016324~apical plasma membrane,GO:0032009~early phagosome,GO:0036…	GO:0004888~transmembrane signaling receptor activity,GO:0005149~interleukin-1 receptor binding,GO:0016303~1-phosphatidylinositol-3-kinase activity,GO:0035197~siRNA binding,	hsa04620:Toll-like receptor signaling pathway,hsa05142:Chagas disease (American trypanosomiasis),hsa05143:African trypanosomiasis,hsa05144:Malaria,hsa05152:Tuberculosis,hsa05162:Measles,hsa05168:Herpes simplex infection,
TBL1X	transducin beta like 1X-linked(TBL1X)	IPR001680:WD40 repeat,IPR006594:LisH dimerisation motif,IPR011047:Quinonprotein alcohol dehydrogenase-like superfamily,IPR015943:WD40/YVTN repeat-like-containing domain,IPR017986:WD40-repeat-containing domain,IPR019775:WD40 repeat, conserved site,IPR020472:G-protein beta WD-40 repeat,	GO:0000122~negative regulation of transcription from RNA polymerase II promoter,GO:0006351~transcription, DNA-templated,GO:0006508~proteolysis,GO:0007605~sensory perception of sound,GO:0016575~histone deacetylation,GO:0043161~proteasome-mediated ubiquitin-dependent protein catabolic process,GO:0044255~cellular lipid metabolic process,GO:0045893~positive regulation of transcription, DNA-templated,…	GO:0000118~histone deacetylase complex,GO:0005634~nucleus,GO:0005654~nucleoplasm,GO:0005876~spindle microtubule,GO:0017053~transcriptional repressor complex,	GO:0003714~transcription corepressor activity,GO:0005515~protein binding,GO:0008013~beta-catenin binding,GO:0008022~protein C-terminus binding,GO:0008134~transcription factor binding,GO:0019904~protein domain specific binding,GO:0042393~histone binding,GO:0044212~transcription regulatory region DNA binding,	hsa04310:Wnt signaling pathway,
TMPRSS3	transmembrane protease, serine 3(TMPRSS3)	IPR001190:Speract/scavenger receptor,IPR001254:Peptidase S1,IPR001314:Peptidase S1A, chymotrypsin-type,IPR002172:Low-density lipoprotein (LDL) receptor class A repeat,IPR009003:Trypsin-like cysteine/serine peptidase domain,IPR017448:Speract/scavenger receptor-related,IPR018114:Peptidase S1, trypsin family, active site,IPR023415:Low-density lipoprotein (LDL) receptor class A, conserved site,	GO:0006508~proteolysis,GO:0006883~cellular sodium ion homeostasis,GO:0006898~receptor-mediated endocytosis,GO:0007605~sensory perception of sound,	GO:0005783~endoplasmic reticulum,GO:0005789~endoplasmic reticulum membrane,GO:0016021~integral component of membrane,GO:0043025~neuronal cell body,	GO:0004252~serine-type endopeptidase activity,GO:0005044~scavenger receptor activity,GO:0008233~peptidase activity,GO:0017080~sodium channel regulator activity,		601072~Deafness, autosomal recessive 8/10,
TMEM260	transmembrane protein 260(TMEM260)	IPR021280:Protein of unknown function DUF2723,		GO:0016021~integral component of membrane,
TMEM56	transmembrane protein 56(TMEM56)	IPR006634:TRAM/LAG1/CLN8 homology domain,		GO:0016021~integral component of membrane,
TRIM66	tripartite motif containing 66(TRIM66)	IPR000315:Zinc finger, B-box,IPR001487:Bromodomain,IPR001965:Zinc finger, PHD-type,IPR003649:B-box, C-terminal,IPR011011:Zinc finger, FYVE/PHD-type,IPR013083:Zinc finger, RING/FYVE/PHD-type,IPR019786:Zinc finger, PHD-type, conserved site,IPR019787:Zinc finger, PHD-finger,		GO:0005654~nucleoplasm,GO:0016235~aggresome,	GO:0008270~zinc ion binding,
TWIST2	twist family bHLH transcription factor 2(TWIST2)	IPR011598:Myc-type, basic helix-loop-helix (bHLH) domain,	GO:0006351~transcription, DNA-templated,GO:0007275~multicellular organism development,GO:0030154~cell differentiation,GO:0043066~negative regulation of apoptotic process,GO:0045668~negative regulation of osteoblast differentiation,GO:0045892~negative regulation of transcription, DNA-templated,	GO:0005634~nucleus,GO:0005737~cytoplasm,	GO:0003677~DNA binding,GO:0005515~protein binding,GO:0046983~protein dimerization activity,	hsa05205:Proteoglycans in cancer,	200110~Ablepharon-macrostomia syndrome,209885~Barber-Say syndrome,227260~Focal facial dermal dysplasia 3, Setleis type,
UBP1	upstream binding protein 1 (LBP-1a)(UBP1)	IPR007604:CP2 transcription factor,IPR013761:Sterile alpha motif/pointed domain,	GO:0001525~angiogenesis,GO:0006351~transcription, DNA-templated,GO:0006357~regulation of transcription from RNA polymerase II promoter,GO:0019079~viral genome replication,GO:0045892~negative regulation of transcription, DNA-templated,	GO:0005634~nucleus,GO:0005654~nucleoplasm,GO:0005737~cytoplasm,	GO:0003677~DNA binding,GO:0003700~transcription factor activity, sequence-specific DNA binding,GO:0003714~transcription corepressor activity,GO:0043565~sequence-specific DNA binding,
ZBTB7A	zinc finger and BTB domain containing 7A(ZBTB7A)	IPR000210:BTB/POZ-like,IPR007087:Zinc finger, C2H2,IPR011333:BTB/POZ fold,IPR013087:Zinc finger C2H2-type/integrase DNA-binding domain,IPR015880:Zinc finger, C2H2-like,	GO:0000122~negative regulation of transcription from RNA polymerase II promoter,GO:0006351~transcription, DNA-templated,GO:0007275~multicellular organism development,GO:0030154~cell differentiation,GO:0045892~negative regulation of transcription, DNA-templated,	GO:0005634~nucleus,	GO:0000978~RNA polymerase II core promoter proximal region sequence-specific DNA binding,GO:0001078~transcriptional repressor activity, RNA polymerase II core promoter proximal region sequence-specific binding,GO:0003677~DNA binding,GO:0005515~protein binding,GO:0035035~histone acetyltransferase binding,GO:0046872~metal ion binding,
ZNF264	zinc finger protein 264(ZNF264)	IPR001909:Krueppel-associated box,IPR007087:Zinc finger, C2H2,IPR013087:Zinc finger C2H2-type/integrase DNA-binding domain,IPR015880:Zinc finger, C2H2-like,	GO:0006351~transcription, DNA-templated,GO:0006355~regulation of transcription, DNA-templated,	GO:0005622~intracellular,GO:0005634~nucleus,	GO:0000978~RNA polymerase II core promoter proximal region sequence-specific DNA binding,GO:0003676~nucleic acid binding,GO:0046872~metal ion binding,
ZNF408	zinc finger protein 408(ZNF408)	IPR007087:Zinc finger, C2H2,IPR013087:Zinc finger C2H2-type/integrase DNA-binding domain,IPR015880:Zinc finger, C2H2-like,	GO:0006351~transcription, DNA-templated,GO:0006355~regulation of transcription, DNA-templated,	GO:0005634~nucleus,	GO:0003676~nucleic acid binding,GO:0003677~DNA binding,GO:0005515~protein binding,GO:0042802~identical protein binding,GO:0046872~metal ion binding,		616468~Exudative vitreoretinopathy 6,616469~Retinitis pigmentosa 72,
ZNF483	zinc finger protein 483(ZNF483)	IPR001909:Krueppel-associated box,IPR003309:Transcription regulator SCAN,IPR007087:Zinc finger, C2H2,IPR008916:Retrovirus capsid, C-terminal,IPR013087:Zinc finger C2H2-type/integrase DNA-binding domain,IPR015880:Zinc finger, C2H2-like,	GO:0006351~transcription, DNA-templated,GO:0006355~regulation of transcription, DNA-templated,	GO:0005622~intracellular,GO:0005634~nucleus,	GO:0003676~nucleic acid binding,GO:0003677~DNA binding,GO:0003700~transcription factor activity, sequence-specific DNA binding,GO:0046872~metal ion binding,
ZNF668	zinc finger protein 668(ZNF668)	IPR007087:Zinc finger, C2H2,IPR013087:Zinc finger C2H2-type/integrase DNA-binding domain,IPR015880:Zinc finger, C2H2-like,	GO:0006351~transcription, DNA-templated,GO:0006355~regulation of transcription, DNA-templated,	GO:0005634~nucleus,	GO:0003676~nucleic acid binding,GO:0003677~DNA binding,GO:0003700~transcription factor activity, sequence-specific DNA binding,GO:0046872~metal ion binding,
ZNF8	zinc finger protein 8(ZNF8)	IPR001909:Krueppel-associated box,IPR007087:Zinc finger, C2H2,IPR013087:Zinc finger C2H2-type/integrase DNA-binding domain,IPR015880:Zinc finger, C2H2-like,	GO:0000122~negative regulation of transcription from RNA polymerase II promoter,GO:0006351~transcription, DNA-templated,GO:0006355~regulation of transcription, DNA-templated,GO:0030509~BMP signaling pathway,	GO:0005622~intracellular,GO:0005634~nucleus,	GO:0000977~RNA polymerase II regulatory region sequence-specific DNA binding,GO:0003676~nucleic acid binding,GO:0003677~DNA binding,GO:0003700~transcription factor activity, sequence-specific DNA binding,GO:0008270~zinc ion binding,GO:0046872~metal ion binding,
ZYG11A	zyg-11 family member A, cell cycle regulator(ZYG11A)	IPR011989:Armadillo-like helical,IPR016024:Armadillo-type fold,	GO:0016567~protein ubiquitination,GO:0051438~regulation of ubiquitin-protein transferase activity,	GO:0031462~Cul2-RING ubiquitin ligase complex,	GO:0004842~ubiquitin-protein transferase activity,
